# Supplementary material for: Brain Endothelial Gap Junction Coupling Enables Rapid Vasodilation Propagation During Neurovascular Coupling
Source: Cell. Author manuscript; Available in PMC 2025 Aug 11. (PMC12337775; doi:10.1016/j.cell.2025.06.030)
Supplement: 14 — Supplementary Data 1. Predicted maps of alleles generated in this study and sequence-validation of the Cx37Flox CDS. (Related to the STAR Methods.) [file NIHMS2097217-supplement-14.zip]

Archive with 13 entries (13 files):
- Cx37fl_Cx37lacZ_PredictedAlleles.gb
- Gja4_flox_rawRead1.ab1
- Gja4_flox_rawRead2.ab1
- Gja4_flox_rawRead3.ab1
- Gja4_flox_rawRead4.ab1
- Gja4_flox_rawRead5.ab1
- HighQuality_Read1.ab1
- HighQuality_Read2.ab1
- HighQuality_Read3.ab1
- HighQuality_Read4.ab1
- HighQuality_Read5.ab1
- HighQualityReads_AlignedTo_FloxAllele.fasta
- HighQualityReads_Concatenated.ab1
