# Supplementary material for: Brain Endothelial Gap Junction Coupling Enables Rapid Vasodilation Propagation During Neurovascular Coupling
Source: Cell. Author manuscript; Available in PMC 2025 Aug 11. (PMC12337775; doi:10.1016/j.cell.2025.06.030)
Supplement: 14 — Supplementary Data 1. Predicted maps of alleles generated in this study and sequence-validation of the Cx37Flox CDS. (Related to the STAR Methods.) [file NIHMS2097217-supplement-14.zip › Cx37fl_Cx37lacZ_PredictedAlleles.gb]

LOCUS       GJA4_WT                11284 bp    DNA     linear   CON 09-MAY-2024
DEFINITION  Mus musculus strain C57BL/6J chromosome 4, GRCm38.p6 C57BL/6J.
ACCESSION   NC_000070
VERSION     NC_000070.6
DBLINK      BioProject: PRJNA169
            Assembly: GCF_000001635.26
KEYWORDS    RefSeq.
SOURCE      Mus musculus (house mouse)
  ORGANISM  Mus musculus
            Eukaryota; Metazoa; Chordata; Craniata; Vertebrata; Euteleostomi;
            Mammalia; Eutheria; Euarchontoglires; Glires; Rodentia; Myomorpha;
            Muroidea; Muridae; Murinae; Mus; Mus.
REFERENCE   1  (bases 1 to 22620)
  AUTHORS   Church,D.M., Schneider,V.A., Graves,T., Auger,K., Cunningham,F.,
            Bouk,N., Chen,H.C., Agarwala,R., McLaren,W.M., Ritchie,G.R.,
            Albracht,D., Kremitzki,M., Rock,S., Kotkiewicz,H., Kremitzki,C.,
            Wollam,A., Trani,L., Fulton,L., Fulton,R., Matthews,L.,
            Whitehead,S., Chow,W., Torrance,J., Dunn,M., Harden,G.,
            Threadgold,G., Wood,J., Collins,J., Heath,P., Griffiths,G.,
            Pelan,S., Grafham,D., Eichler,E.E., Weinstock,G., Mardis,E.R.,
            Wilson,R.K., Howe,K., Flicek,P. and Hubbard,T.
  TITLE     Modernizing reference genome assemblies
  JOURNAL   PLoS Biol. 9 (7), E1001091 (2011)
  PUBMED    21750661
REFERENCE   2  (bases 1 to 22620)
  AUTHORS   Church,D.M., Goodstadt,L., Hillier,L.W., Zody,M.C., Goldstein,S.,
            She,X., Bult,C.J., Agarwala,R., Cherry,J.L., DiCuccio,M.,
            Hlavina,W., Kapustin,Y., Meric,P., Maglott,D., Birtle,Z.,
            Marques,A.C., Graves,T., Zhou,S., Teague,B., Potamousis,K.,
            Churas,C., Place,M., Herschleb,J., Runnheim,R., Forrest,D.,
            Amos-Landgraf,J., Schwartz,D.C., Cheng,Z., Lindblad-Toh,K.,
            Eichler,E.E. and Ponting,C.P.
  CONSRTM   Mouse Genome Sequencing Consortium
  TITLE     Lineage-specific biology revealed by a finished genome assembly of
            the mouse
  JOURNAL   PLoS Biol. 7 (5), E1000112 (2009)
  PUBMED    19468303
COMMENT     REFSEQ INFORMATION: The reference sequence is identical to
            CM000997.2.                                                        
            On Feb 23, 2012 this sequence version replaced NC_000070.5.        
            Assembly Name: GRCm38.p4 C57BL/6J                                  
            The DNA sequence is composed of genomic sequence, primarily        
            finished clones that were sequenced as part of the Mouse Genome    
            Project. PCR products and WGS shotgun sequence have been added     
            where necessary to fill gaps or correct errors. All such additions 
            are manually curated by GRC staff. For more information see:       
            http://genomereference.org.                                        
                                                                               
            ##Genome-Annotation-Data-START##                                   
            Annotation Provider         :: NCBI                                
            Annotation Status           :: Full annotation                     
            Annotation Name             :: Mus musculus Annotation Release 108 
            Annotation Version          :: 108                                 
            Annotation Pipeline         :: NCBI eukaryotic genome annotation   
                                           pipeline                            
            Annotation Software Version :: 8.2                                 
            Annotation Method           :: Best-placed RefSeq; Gnomon          
            Features Annotated          :: Gene; mRNA; CDS; ncRNA              
            ##Genome-Annotation-Data-END##
FEATURES             Location/Qualifiers
     source          <1..>11284
                     /organism="Mus musculus"
                     /mol_type="genomic DNA"
                     /strain="C57BL/6J"
                     /db_xref="taxon:10090"
                     /chromosome=4
     misc_feature    
                     /Original_Bases="AAGGCAGAACACAAGGGGGCCTGCTGAGGCTGTGGGTGACA
                     ATGAGTCTCCCTGGGCACAGAGCGGGGTGGGGTAGGGTGGGGTGGGGAGAACCTCTGA
                     AGGGCAGAAGGACCCAGCTCAACACTCAGAACAGCTCCTTCTGGAAGGAACTGCTACA
                     GAGATCAAAGGAGACACAGCATGTAAAACATTAGCACAGTGATGTTGGAGCCAGGAAA
                     TACCTAGGTGTGACCGTGTCTGGGAGAGTCTCTGGTGGTGGGGCTCTACCCAGGTAGC
                     TCTCTGCTTGGGCTGGGTGGTTACAAAGGTCCCAGGGAGGGGTGATCGCTACCTGTTT
                     GCTGCTACATATTTCAGAATTGTCTATCTTTTTTTCCTTTAATTTTTTTTAGATCATG
                     TGTGTGTGTATATTTGTCTGTGGGGGGTATGTTTGTGTGTATGAGTGCAGGTGCCCAA
                     GGAGTCCAGAAGAAGGGGACAGCTCCCCCTCGGCAAGGGCTCTTAACCACTGAGCTAC
                     CTCTCCAGCCACACACCACTACCAAAACAAAACAAAATAAAACCCCACATCCCATTTC
                     CCCTTCCAAGTGAGGCTCAAGCATCCTTGCCTGGGCCCGCCTTCCTGTCCAGCCTCTT
                     GGGTTTGTGGAGAATAACATGGGCATCCTGCATTTTATGGCTAAAATGTACCTATTCG
                     TGAATATACAGCGTGCATGTCCTTTGGGGGAGTGGGTTACCTCGCTCAGAATGATATA
                     CCCAAGATCCATTCTTTAGCCTTCAAAATCCATGATGACTTTGTTTTTCTTAGCTGTA
                     TAGTATTCCATTGTGTATATATACCACATTTTCTTTACCCATCCTTCAGTTGAGGGAC
                     ATCTAGGTTGTTTCCAGTGTCTGGCTATTATGAATAAAGCTGCTGTGAACATAGTTGA
                     GCCAATGCCTTTGTGGGATGGTAGAACATCTTTTGGATATATGCCCAGGAGTGGTCTT
                     GAGGTAGAACTATTCCCAGTTTTCTGAGAAACTGCTAAATGTATTTCTAAAGTGGATG
                     GACAAGTTTGCACTCCCACCAGCAATGGAGGAGTGTTCCCACTTGCTCCACATCCTTG
                     CCAGCATGTGCTATCGCTTGAGTTTTTTATCCTAGTCCTTCTGATGGGTCTAAGATGG
                     GACCTCAGAATCGTTTTGATCTGCACTCCCCTGATGACTCATGATGTTGAACATTTCT
                     TCAAGCACTTCTCGGTCATTCAAGATTCCTTTGTTGAGAATTCTCTGTTTAGCTGTGT
                     GTGTGTGTGTGTGTGTGTGTGTGTGTGTGTGTGTGTGTGTAGCAGATATGCAGCTTAG
                     TCTTCATGTGGGTCCCAACAACTAGAGCAGGGTCTATTCCAAAAGCCACTGCCTGTCT
                     GTGGGATATGTTCTTCTAGCTGGGCTGCCTTGTCTGCCCTCAGTGGGAGAGGAAGTAC
                     CTAACCTCTCAGAGACTTGAAGTGTCAGGGTGGGGGGATACGAACAGGAGGCACCCAC
                     TCAGAGAAGGGGAGAGAGTGTGGTGGAAGGACTGTGGGAGGGAGTGACCAGGAGGGGG
                     ACAGTGAGCAGGATGTAAAGTGAATACGTTTTTAAAATCAATTCATTAATTCATTAAA
                     ATATTCAGGAGTTTCAAATCGCTTCTTGGCTGGAAGTGGGGCCTTGTTTCACTTCTCA
                     GAACTGGGGTTTTGTCTGGCTTGAACACATGCAGGGCTGGTGAGTACTGTCAAGGTCT
                     CTACGAGCTCATGTGTGTACCAGCCCTCTTGTCTGCATGACACTCTTTCCTTTGCAGT
                     CACCCACCAGGTTTCCTCCTCCTCTGCTGCACGGAGGATCCCTAAGCCCTAAGGGGAG
                     GGGCTCAATAGAGGGATTGGTGCCTGCTAGATAAGGGAAAATTAGTTTTCTCCAATGG
                     AGTAGCACTGGATAGATCCACCACACTGCAGGTCAGACCCCATGCCCAGGAGTAGTTG
                     GCTAATACAAACCAAACTCCATGGTCTTGGTGTGGTTTGGGTATTTTTGTCTTAATGC
                     TTTAAGTTTGTCTTGATTTTCTCTTTTGTTTTTGTTTTTCCTTTTTTGAGAGAGGAAA
                     AAACATGATATTGGGTGGATAGAGAGATGGGGGAGATCAGGGAGGTATTGGGGGAGGA
                     AAAAGAATATGATCAAACATATTTATGAAAAAATTAATAGAAATTTTTTGTTGTTGTT
                     TTTTCGAGACAGGGTTTCTCTGTATAGCCCTGGCTGTCCTGGAACTCACTCTGTAGAC
                     CAGGCTGGCCTTGAACTCAGAAATCTGCCTGCCTCTGCCTCCTGAGTGCTGGGATTAA
                     AGGCGTGTGCCACCACTGCCTGGCTAGAAATAATTTTTAAAAAGAGTTTCAGGTCACC
                     CAGGCTGGCCTTGAACTTGCTATGTTGCTGAGGAGGACTTTGAACTCCTGATCCTCCT
                     GCCTCTATCCCCTGAGTGTGGGAGTTACAGGTATGGACCATTATGCCTAGTTTTATGA
                     TAAGGATCAACCGGAGATCTTTGTGCCTGGTAGGTGTGATGGTTTGAATGAGAACAGC
                     CCTTATTGGCTCGTATATTTGGATGTTTGGCTCCCAGTTAGTGAACTGTTTGGGAAAA
                     ATTAGGAGGTGTGGCCTTGTTGGAGGAGGTGTGGCCTTACTGGAGGAGGCATGTCACT
                     GAGCTGGGCTTTGAGCTTTCAAAAGCCCCCACCAGGTCCAGTCTCCCCATCTCTCCAC
                     CTGCAACTTTCAGATCAGATGTGAGTTCTCAGCTACTACTCCATCTTATGCCTACTTC
                     CCTGCCCCCATGTTCCCCGCCATGATGATAATGGATTAAGCCACTGAAACTATAAGCC
                     AGCCCCCAGCTAAATGCTTTCTTTTATAAGTTGCCTTGGTCATGGTATGGTTCTATTG
                     TTACAGCAATAGAACAGTGACGACGACACTAGGCAAGCACAACCAAGCTTCATTCCTA
                     ACCCCTCCAGCATCTTCCAGAAAATCAAGCCAAAGCCTTCAATATGAGACTGGCTGAA
                     CTGCAAAGACAATTCATGTCCCAGGCCCAGAAGGTGTTAAAGTAAGGGCACTAAGTGG
                     TAAAGAGTGGGGTCCTGTAACTTGGAATGGAGATGTGTGGGAGGACCAAGGACTTTCG
                     ATCCTCAGCAGAAGATGTGCTCCCATCCCCTGCAATATTTTCTGCCTTTGACTGAGGA
                     AATTAACCCTTCATTGTCTGCTAAACCAGCATGAATTTCTCTTAAGGAGATGCCAGGC
                     AAGCCAATACTGATGTCCCCCAGGGCCCACCAATAGTTGTCTCTAGATCTATAACCAG
                     ACCAAAGCTTAAGGCAGTCTCGTAGCGGAGAGATAGAAAGTGTGGTTCGCAAGGAAGT
                     ACTACTCATGAGGTACTACTAAGGAGCTTAATGAGTTTGCTAATTAATTCAAGCAGAA
                     GTCTGAGGAATATGTGTGGGAATGGATCTTAAGGGCATGGGCTAATGGTGAACGGAAC
                     ATAAAACTGGGTCAGGCTGAGTTTATTAATATGGGCCCATTGAGTGGAGATTTTTAGG
                     TTGAATGTGGAAGGTGTTTGAATGGTTAGATAAAGCATTTGTCAAAAGATGGCCGACT
                     GAAATGGAGTTAAAGATGCCCGATATCCCCTGGTTTGGTGTTGATGAAGGAAGTTGAA
                     GGAAACCATGACGTCAGAGCAGGTACCCTATGTAAAACCTAATTCTCCACAATGGAAA
                     GGCCCAGAAGATGTGCCATTCACTAATCCTGTGGCGTGCAAAATGGTGATAGGTGTAC
                     CAACACATTTGAAGAGCTCTGTTATTGCCCTTTTCCTTGTGCCAGACCTTAGGGTTGG
                     AGGCGCTGCTGCACCGTTGCATGAATTAAGTGCAGTGGGTTTAATTGAGCCCCAAAGT
                     AGAAAGGAGCAGGGGCCAGGTGGCAGCCCTGAATCAACAAAGGCAAAGTGATCAGAGT
                     CATAATGGCAGCATAAGCAAAGCAATGTCATAACGGCCTGCCCTGTAATGCACAGGCA
                     AAGGGATGTTTGTGGTGGCATGACTTTTGGGACGGGATAATCAACCATGGTGTTTCCT
                     GGCATGGAATAGATAAGATGCCTACTAAATTTTTGCCCAGCCCTGGGCATTGAGCCTT
                     TGACAGAGATCCATTCAGTGCACGGATCCACCAGGAGTTTGTATCTTTCTGCAGTCAT
                     GACTAAGTTCACAGCAATCATCACTCTTACCACTAGGTGGCACTCATGTCCCTTTGGA
                     GTGCACCTCTTCCCTTCTGGGAGGCTTGAGGGGTCAGAGCAGGCATCCTTCATTCCTG
                     CCATGGATGAAGATGCCACTTAGAAGTCTCCAAGTCAGAGTGTAGTACACGTGGGCAC
                     CACACCCGACAGCCCCAGACAACCAAGAGAACTTTTTGTCTTCATTCATTCTAGAACA
                     CAGGACTGTGTTGTGTGTGGACTGATTTTGTGTTGTTCCCCCCCCCCCCACCTCCAAA
                     CCATATATTAAAATCCTACCCTCGGTGTGATGGTATATTAGGTAGTGGACCTTTGGAA
                     GATGTTTGGGTCAAGAGTAAACCCCTGTCAAATGGGATTAGTGTCCTTATAAAAAGAG
                     ACAGGAGAAACCCAGTATGGTATCAC"
                     /label="AAGGCAGAACACAAGGGGGCCTGCTGAGGCTGTGGGTGACAATGAGTCTC
                     CCTGGGCACAGAGCGGGGTGGGGTAGGGTGGGGTGGGGAGAACCTCTGAAGGGCAGAA
                     GGACCCAGCTCAACACTCAGAACAGCTCCTTCTGGAAGGAACTGCTACAGAGATCAAA
                     GGAGACACAGCATGTAAAACATTAGCACAGTGATGTTGGAGCCAGGAAATACCTAGGT
                     GTGACCGTGTCTGGGAGAGTCTCTGGTGGTGGGGCTCTACCCAGGTAGCTCTCTGCTT
                     GGGCTGGGTGGTTACAAAGGTCCCAGGGAGGGGTGATCGCTACCTGTTTGCTGCTACA
                     TATTTCAGAATTGTCTATCTTTTTTTCCTTTAATTTTTTTTAGATCATGTGTGTGTGT
                     ATATTTGTCTGTGGGGGGTATGTTTGTGTGTATGAGTGCAGGTGCCCAAGGAGTCCAG
                     AAGAAGGGGACAGCTCCCCCTCGGCAAGGGCTCTTAACCACTGAGCTACCTCTCCAGC
                     CACACACCACTACCAAAACAAAACAAAATAAAACCCCACATCCCATTTCCCCTTCCAA
                     GTGAGGCTCAAGCATCCTTGCCTGGGCCCGCCTTCCTGTCCAGCCTCTTGGGTTTGTG
                     GAGAATAACATGGGCATCCTGCATTTTATGGCTAAAATGTACCTATTCGTGAATATAC
                     AGCGTGCATGTCCTTTGGGGGAGTGGGTTACCTCGCTCAGAATGATATACCCAAGATC
                     CATTCTTTAGCCTTCAAAATCCATGATGACTTTGTTTTTCTTAGCTGTATAGTATTCC
                     ATTGTGTATATATACCACATTTTCTTTACCCATCCTTCAGTTGAGGGACATCTAGGTT
                     GTTTCCAGTGTCTGGCTATTATGAATAAAGCTGCTGTGAACATAGTTGAGCCAATGCC
                     TTTGTGGGATGGTAGAACATCTTTTGGATATATGCCCAGGAGTGGTCTTGAGGTAGAA
                     CTATTCCCAGTTTTCTGAGAAACTGCTAAATGTATTTCTAAAGTGGATGGACAAGTTT
                     GCACTCCCACCAGCAATGGAGGAGTGTTCCCACTTGCTCCACATCCTTGCCAGCATGT
                     GCTATCGCTTGAGTTTTTTATCCTAGTCCTTCTGATGGGTCTAAGATGGGACCTCAGA
                     ATCGTTTTGATCTGCACTCCCCTGATGACTCATGATGTTGAACATTTCTTCAAGCACT
                     TCTCGGTCATTCAAGATTCCTTTGTTGAGAATTCTCTGTTTAGCTGTGTGTGTGTGTG
                     TGTGTGTGTGTGTGTGTGTGTGTGTGTGTGTAGCAGATATGCAGCTTAGTCTTCATGT
                     GGGTCCCAACAACTAGAGCAGGGTCTATTCCAAAAGCCACTGCCTGTCTGTGGGATAT
                     GTTCTTCTAGCTGGGCTGCCTTGTCTGCCCTCAGTGGGAGAGGAAGTACCTAACCTCT
                     CAGAGACTTGAAGTGTCAGGGTGGGGGGATACGAACAGGAGGCACCCACTCAGAGAAG
                     GGGAGAGAGTGTGGTGGAAGGACTGTGGGAGGGAGTGACCAGGAGGGGGACAGTGAGC
                     AGGATGTAAAGTGAATACGTTTTTAAAATCAATTCATTAATTCATTAAAATATTCAGG
                     AGTTTCAAATCGCTTCTTGGCTGGAAGTGGGGCCTTGTTTCACTTCTCAGAACTGGGG
                     TTTTGTCTGGCTTGAACACATGCAGGGCTGGTGAGTACTGTCAAGGTCTCTACGAGCT
                     CATGTGTGTACCAGCCCTCTTGTCTGCATGACACTCTTTCCTTTGCAGTCACCCACCA
                     GGTTTCCTCCTCCTCTGCTGCACGGAGGATCCCTAAGCCCTAAGGGGAGGGGCTCAAT
                     AGAGGGATTGGTGCCTGCTAGATAAGGGAAAATTAGTTTTCTCCAATGGAGTAGCACT
                     GGATAGATCCACCACACTGCAGGTCAGACCCCATGCCCAGGAGTAGTTGGCTAATACA
                     AACCAAACTCCATGGTCTTGGTGTGGTTTGGGTATTTTTGTCTTAATGCTTTAAGTTT
                     GTCTTGATTTTCTCTTTTGTTTTTGTTTTTCCTTTTTTGAGAGAGGAAAAAACATGAT
                     ATTGGGTGGATAGAGAGATGGGGGAGATCAGGGAGGTATTGGGGGAGGAAAAAGAATA
                     TGATCAAACATATTTATGAAAAAATTAATAGAAATTTTTTGTTGTTGTTTTTTCGAGA
                     CAGGGTTTCTCTGTATAGCCCTGGCTGTCCTGGAACTCACTCTGTAGACCAGGCTGGC
                     CTTGAACTCAGAAATCTGCCTGCCTCTGCCTCCTGAGTGCTGGGATTAAAGGCGTGTG
                     CCACCACTGCCTGGCTAGAAATAATTTTTAAAAAGAGTTTCAGGTCACCCAGGCTGGC
                     CTTGAACTTGCTATGTTGCTGAGGAGGACTTTGAACTCCTGATCCTCCTGCCTCTATC
                     CCCTGAGTGTGGGAGTTACAGGTATGGACCATTATGCCTAGTTTTATGATAAGGATCA
                     ACCGGAGATCTTTGTGCCTGGTAGGTGTGATGGTTTGAATGAGAACAGCCCTTATTGG
                     CTCGTATATTTGGATGTTTGGCTCCCAGTTAGTGAACTGTTTGGGAAAAATTAGGAGG
                     TGTGGCCTTGTTGGAGGAGGTGTGGCCTTACTGGAGGAGGCATGTCACTGAGCTGGGC
                     TTTGAGCTTTCAAAAGCCCCCACCAGGTCCAGTCTCCCCATCTCTCCACCTGCAACTT
                     TCAGATCAGATGTGAGTTCTCAGCTACTACTCCATCTTATGCCTACTTCCCTGCCCCC
                     ATGTTCCCCGCCATGATGATAATGGATTAAGCCACTGAAACTATAAGCCAGCCCCCAG
                     CTAAATGCTTTCTTTTATAAGTTGCCTTGGTCATGGTATGGTTCTATTGTTACAGCAA
                     TAGAACAGTGACGACGACACTAGGCAAGCACAACCAAGCTTCATTCCTAACCCCTCCA
                     GCATCTTCCAGAAAATCAAGCCAAAGCCTTCAATATGAGACTGGCTGAACTGCAAAGA
                     CAATTCATGTCCCAGGCCCAGAAGGTGTTAAAGTAAGGGCACTAAGTGGTAAAGAGTG
                     GGGTCCTGTAACTTGGAATGGAGATGTGTGGGAGGACCAAGGACTTTCGATCCTCAGC
                     AGAAGATGTGCTCCCATCCCCTGCAATATTTTCTGCCTTTGACTGAGGAAATTAACCC
                     TTCATTGTCTGCTAAACCAGCATGAATTTCTCTTAAGGAGATGCCAGGCAAGCCAATA
                     CTGATGTCCCCCAGGGCCCACCAATAGTTGTCTCTAGATCTATAACCAGACCAAAGCT
                     TAAGGCAGTCTCGTAGCGGAGAGATAGAAAGTGTGGTTCGCAAGGAAGTACTACTCAT
                     GAGGTACTACTAAGGAGCTTAATGAGTTTGCTAATTAATTCAAGCAGAAGTCTGAGGA
                     ATATGTGTGGGAATGGATCTTAAGGGCATGGGCTAATGGTGAACGGAACATAAAACTG
                     GGTCAGGCTGAGTTTATTAATATGGGCCCATTGAGTGGAGATTTTTAGGTTGAATGTG
                     GAAGGTGTTTGAATGGTTAGATAAAGCATTTGTCAAAAGATGGCCGACTGAAATGGAG
                     TTAAAGATGCCCGATATCCCCTGGTTTGGTGTTGATGAAGGAAGTTGAAGGAAACCAT
                     GACGTCAGAGCAGGTACCCTATGTAAAACCTAATTCTCCACAATGGAAAGGCCCAGAA
                     GATGTGCCATTCACTAATCCTGTGGCGTGCAAAATGGTGATAGGTGTACCAACACATT
                     TGAAGAGCTCTGTTATTGCCCTTTTCCTTGTGCCAGACCTTAGGGTTGGAGGCGCTGC
                     TGCACCGTTGCATGAATTAAGTGCAGTGGGTTTAATTGAGCCCCAAAGTAGAAAGGAG
                     CAGGGGCCAGGTGGCAGCCCTGAATCAACAAAGGCAAAGTGATCAGAGTCATAATGGC
                     AGCATAAGCAAAGCAATGTCATAACGGCCTGCCCTGTAATGCACAGGCAAAGGGATGT
                     TTGTGGTGGCATGACTTTTGGGACGGGATAATCAACCATGGTGTTTCCTGGCATGGAA
                     TAGATAAGATGCCTACTAAATTTTTGCCCAGCCCTGGGCATTGAGCCTTTGACAGAGA
                     TCCATTCAGTGCACGGATCCACCAGGAGTTTGTATCTTTCTGCAGTCATGACTAAGTT
                     CACAGCAATCATCACTCTTACCACTAGGTGGCACTCATGTCCCTTTGGAGTGCACCTC
                     TTCCCTTCTGGGAGGCTTGAGGGGTCAGAGCAGGCATCCTTCATTCCTGCCATGGATG
                     AAGATGCCACTTAGAAGTCTCCAAGTCAGAGTGTAGTACACGTGGGCACCACACCCGA
                     CAGCCCCAGACAACCAAGAGAACTTTTTGTCTTCATTCATTCTAGAACACAGGACTGT
                     GTTGTGTGTGGACTGATTTTGTGTTGTTCCCCCCCCCCCCACCTCCAAACCATATATT
                     AAAATCCTACCCTCGGTGTGATGGTATATTAGGTAGTGGACCTTTGGAAGATGTTTGG
                     GTCAAGAGTAAACCCCTGTCAAATGGGATTAGTGTCCTTATAAAAAGAGACAGGAGAA
                     ACCCAGTATGGTATCAC"
                     /note="Geneious type: Editing History Deletion"
     gene            5410..8029
                     /gene="Gja4"
                     /gene_synonym="AU020209; AW558810; Cnx37; Cx37; Gja-4"
                     /note="gap junction protein, alpha 4; Derived by
                     automatedcomputational analysis using gene prediction
                     method:BestRefSeq."
                     /db_xref="GeneID:14612"
                     /db_xref="MGI:MGI:95715"
     mRNA            join(5410..5529,6464..8029)
                     /gene="Gja4"
                     /gene_synonym="AU020209; AW558810; Cnx37; Cx37; Gja-4"
                     /product="gap junction protein, alpha 4"
                     /note="Derived by automated computational analysis using
                     gene prediction method: BestRefSeq."
                     /transcript_id="NM_008120.3"
                     /db_xref="GeneID:14612"
                     /db_xref="MGI:MGI:95715"
     primer_bind     5815..5838
                     /Sequence="CACCACACATCACCACGTTTTCAC"
                     /Tm="63.0"
                     /%GC="50.0"
                     /Hairpin_Tm="None"
                     /Self_Dimer_Tm="None"
                     /created_by="tjkro"
                     /label="37Flox/LacZWT_F"
     primer_bind     complement(6174..6197)
                     /Sequence="CTTCCTCCCTTTTGTTCAAGGCTG"
                     /Tm="62.1"
                     /%GC="50.0"
                     /Hairpin_Tm="42.0"
                     /Self_Dimer_Tm="None"
                     /created_by="tjkro"
                     /label="37Flox/LacZWT_R"
     CDS             6481..7482
                     /gene="Gja4"
                     /gene_synonym="AU020209; AW558810; Cnx37; Cx37; Gja-4"
                     /note="Derived by automated computational analysis using
                     gene prediction method: BestRefSeq."
                     /codon_start=1
                     /product="gap junction alpha-4 protein"
                     /protein_id="NP_032146.1"
                     /db_xref="CCDS:CCDS18667.1"
                     /db_xref="GeneID:14612"
                     /db_xref="MGI:MGI:95715"
                     /translation="MGDWGFLEKLLDQVQEHSTVVGKIWLTVLFIFRILILGLAGESV
                     WGDEQSDFECNTAQPGCTNVCYDQAFPISHIRYWVLQFLFVSTPTLIYLGHVIYLSRR
                     EERLRQKEGELRALPSKDLHVERALAAIEHQMAKISVAEDGRLRIRGALMGTYVVSVL
                     CKSVLEAGFLYGQWRLYGWTMEPVFVCQRAPCPHIVDCYVSRPTEKTIFIIFMLVVGV
                     ISLVLNLLELVHLLCRCVSREIKARRDHDARPAQGSASDPYPEQVFFYLPMGEGPSSP
                     PCPTYNGLSSTEQNWANLTTEERLTSSRPPPFVNTAPQGGRKSPSRPNSSASKKQYV"
     primer_bind     complement(7760..7784)
                     /Sequence="CCTCAGCAACAGGTGAAAAGGATCG"
                     /Tm="64.0"
                     /%GC="52.0"
                     /Hairpin_Tm="39.1"
                     /Self_Dimer_Tm="None"
                     /created_by="tjkro"
                     /label="37LacZKI_R"
     misc_feature    
                     /Original_Bases="ACTTCTTCCTGATCTAACTGTGCCGGCTCACTGGCCACTCA
                     GTTGCTGACCTCAGAATCCTTTTTCTTGTTTTTCTTTGATTTTTGTTGTTAGCTTGGC
                     TTTTCTTGAGAATGGGTCACTCGATAATTCAGACTGTCCTGTACAGAACCGAGGGTAA
                     AGAAACACTTGTAAAAATGCCACGGTGAAACCCACTATTTTGTATGTTAACTTCAAAG
                     ACAAAAGATATGGCTGAACATGGTAGTGCCTTTAATCTACACTCTTTTGGCAGAGAGG
                     GGCAGATCTCTGTGAGTTCTAGGCCAGTCTTCTCTACATAGTGAGTTCTAGACCAGCC
                     AGAGCCAGTGCCAGCTCTCACATCAGGTAGCTCATGACTGCCTCTAACTCAACTCCAG
                     GAGATCTGACATCTTCTGGTGTCCACAGGCACTGTGCATGCGAGAGCACACACACACT
                     CACACACACACACAAAACCACATAGACAGACAGACAGACAGACAGACAGACAGACAGA
                     TAGATGATAGGTAGGTAGGTAGATTTTAAAACTGTTTCCATATTTTTTCATGCTTGTG
                     TTCAAATAAAATCAGAATAACAGTGTAACAGTGTGGCCACAGGTCTGTGTTCTGCCTT
                     TTCCACTTCCCTTGAATTGCCAGCCTCCCTCACAACCATTAAATGCCTCTGGAGACAC
                     CGGTTAGGTCACGGGCTGTGGGTTGCTCCTCTCTAGGACTTGTGATGCTCCGCTCGTC
                     TGTACTAGATACACTGTGATACAGGCACTGCACAGATGGCTTTCCCAAGTCCTATTTC
                     TTTGAAAGAAAGATATTCCAAGAAGAGAAATGAAAGAAAGAGTCATAAGTTAGTAAAT
                     TGTAAACTGAAAGAAATTTAGGGGCTTTCTCTCTGGAAATGAAAGGAAGTCATTGTAG
                     ATATCCAAAACTATGGACACACCCTAATTACAAGAAGGGACAGCAGTGACCTCCAAGT
                     GGGTGGAGATGGTGCTGTCTAAGAGGAGCCAAGGGAGCCAGACCCACAGGTCCCCTAA
                     GGAAACTGGACATTCATTCTCTAAAGGGAATGAAGCCAGGAGAAACACCCTGCCTGTG
                     AGGACATGAGGGGACAATGTGCCAAACAGGGAGACGTCCCCACTCCAGATCACAGAAC
                     ATAAAGGCTAAGCCTAGCCTGGAGAGTGCAGAAGCCAGCTGAGACACTCCTTCTCAAT
                     GACTTGACGCCTTAGCAACTCACCTGGCATCTATTTTAGTGTGTAAGGTCAGGTGACT
                     TGCTACTTTATCCCCTAAATAACTTACAGTTCCGGAAGTAGTTACTGGGTAACCTTCC
                     TGCATAGATGTGTGATGTCAGCAGTAGTGTGTGTGTGTCTGTCTGTCTGTCTGTCTGT
                     GTCTATCTGTGTATGTGTGTGTCTGTGAATATCTGTGTATTTCTGTGTGTGTCTGTGT
                     GTATGTCTGTGTGTATGCATGTGTGTATGTGTATGTGTGTCTGTGTCTGTGTGTGTCT
                     GTATGTTTAAGTGTCTGTGTGTGTATGTGTATGTCTGTGTGTATGTATATGTCTGTGT
                     CTATGTGTGTGTGTGTGTGTGTCTCTGTGTGTATGTGTATGTCTGTGTCTATGTGTGT
                     GCATATCGGTGTCTCTGTGTGTATATGTGTGTCTCTCTGTGTATGTGTATGTCTGAGT
                     CTATGTGTGTGTATGTGTGTCTCTGTGTGTGTATGTGTGTGTGAGAGAGAGAGAGCTT
                     CCATTTATTTATTTGTGTGTGCACACACACACATGCACATGTATGAGTTGGGGGAGAC
                     AGTCCTGCCAGAACTAGCATGTGTCTGTCAAAGGGCAACTTACTGGGAGCTGGCTCTC
                     TCCTTCCACCATGTGGATTGCAAGGCTAGACCCACTCACCAGCCTTGGTGGCAAGCAC
                     CTTTACCATCTGATCCATCTGGGCAGCCCGTTGACCAGACGGATAAACAAGAATGCGT
                     AAACAAGAACTCAGCCTCACCAAACTGCCATTGTATCCGCCCCTCTTGGTCTCTTCAC
                     TAACCTGAGCCGTTGGTGCATCTAATAAACACTGGGCTTCGTCTGACTCACTGAACTC
                     TCCAGAACAAATAACAGGCCTATTGGAATGGGAGTCTAGGCAGTCTTATCTCACCACA
                     CCATATATCCTTGCTTTGTTCAGGTTCAGCTAAAGCCCTAAATGAAGCTGTTCCCCTG
                     GCTTCTGTGCCTGCCCTGTGGGGAGGTTCTGAAACCAGGGCCTCAGCTAGTTTCCAGC
                     TGAAATCCCGGAGGCTTCCACAAGTAACCTGTCATGGGCTGCTGGAACCTGAAATTCA
                     AGCAAGAAAAGTGATAACACCCGCAGCAATTAGGCATTATCACCCTCACTCAGCTCAC
                     GGATCCTACTGACAAGAGCTGTCCCCTTGAATCTGGACCCTGTCAGGCAGAGCATGAG
                     CTAAGCCTACCTATGCTAAGTCAGATTTACCCCGTGTCTGAGGAATCCAAGGAGCTCC
                     ACTCACTTCCATGGCATCCCTGGTGGAGACCTGAGGGCTGGGTTCTTAGTCTGCATGG
                     TAGAGGGTTGCTCTTCTTAGAGGAAGGGTCAGAAAGGAGTGTGTGTGTGTGTGTGTGT
                     GTGTGTGTGTGTGTGTGCACATATATGTTTAGTACAGGGTCTCAACCAGGCTGTGGTG
                     ATGCACACCTTTAACTCCAGCACTTGGGAGGAAGAAATTCATAGATGAGGCTATAACA
                     ACATGGAAAAGGGCAGCAGACAGGAGTATATATCTTAGGAGTAATAGTGTAGAGCGCC
                     TTCCTAGCATGTACGAAGCAGGAGGATCAGAAGTTCAAGACAATGCTCAGCTCCCCAA
                     TGAATTTGAAACCAGCCTGATCTATATGAGACCCTATCTCAAAAATGAAAATCAAATG
                     TCACACGTCACATGCCTTCACCCAAACACCCTCAAAATGGAATCATGTCTAAATTAAA
                     ATGCAAGAGACATTAATTTCGTTGTGATCTTCAATTAGGCAAAGATTTCATTTTATAG
                     TAAACTGAATTTTCTGGGGAAAAAAAAGGGGGGAAATAGACCTTCATTAAATTTAATG
                     TGATTTGACAGAGGCCTGCAGGGCAGGGCTGTTATACCTGCTGCTCTAGAGGCTGAGG
                     GAGGAGAATAGTAACTTCAAGACCAGCGTGGGCAACTTAAAAAGGCCTTGTCTCAAAG
                     TAAAAGTTAAAGACGCCGGATGGTGGCGCACGCCTTTAATCCCAGCACTCGGGAGGCA
                     GAGGCAGGTGGATCTCTGAGTTCAAGGCCAGCCTGGTCTACAGAGTGAGTTCCAGGAC
                     AGCCAGGGCTACACACAGAGAAACCCTGTCTCGAAAAACCAAAACAAAAAACAAAAAC
                     AAACACCAAAGGGTATCATGTGCTTTAGGCTGGACTCCAACTCACTTAGGATGACTCT
                     GAATTTCTGATCCTTCTGCCTGTATCTTCTGAGCGCTAGGATTAAGTGTAGATCACCA
                     TGTCTAGTTTATGTGGTGCTGAGAATGGAGTCCAGCGCTTCACAGATGCCAGGCCGGC
                     ACTCCACCAGTATGCTGGCACCTACATCCCCAGGCCTCGTTTTGCCTTTTGAGACAGA
                     ATCTCAACAGGTAGCTCAATATGGCCTTAAATTCAAAATCCTCCTGCCTCAGCCTTGT
                     AACTAACTGCTGGAATGATAGGCGTGCAGCCACATACTGATGCCGGTCTTTATTGGTG
                     GGCAAATATCTATTTCAGAAAGACTACAGGAGCTGGCAGTGTAGCGTTACCGGCAGAG
                     AACCTATCTAGCATGTGCAAGGCCCTGGGGTTGATCCCCAGAATCAGGGACATATGGA
                     TGAAATAATAAAACACTGGTCATCGGTGGCACGGGCCTTTAATCACAGCACCCAAGAG
                     GCAGAAGCAGAAGGATCGCTGTGAGTTCAAGGCCAGCCTGGTTTACAGAGGGAGTTCC
                     AGGACAGTCAGGGCTACACAGAGAAAGCATGCCTTGAAAACAAAACAAAACAAACAAA
                     AAGAACAAACACTTCATCCTTTGCTCCACATCACTTTATAGAATGGGGAGCAGGAGAG
                     CAAAGCACTAATAGAGAGCTGAAGTTGTAGGGACCTAGATAACTGGCCTATGTGCTAA
                     GTCCAGGAACCTCAATTAGCCAAGCTTGGCCATGACCCAGGGAATCTCTAAAACCAGA
                     AACAGGAACTCTCCAGAGGCCAGAGGATGAATCCCAGGAGGCAGAGCGAGGGCCACAG
                     ACAGGAAGCCAAGCCCAGTGCAAGGCTCATAAAGCTTCCCCAGTGGGGCTGCCCAGGT
                     CCCACGCTAAGATCGCAGGTACAAAAGCCAGATCCTAACCATGTGAGGAGCAGCTTTG
                     GCCCACCTTGGCTGATCTCTACCAGAGGCAAGGCATTGAGTCAATAAGATAATAAGCC
                     CAGAGGCCCCCTGAAGGACAGAGAAAATAACAGCAGGGTTTCTCAGAGGCAGACCTGC
                     TTAGAGTAAAGAGAGGATAGTTTCAAGACTGAGAACTCAGAGCCGGGCGTGGTGGTGC
                     ATGCCTTTAATCCCAGCACTCGGGAGGCAGAGGCAGGTGGATCTCTGAGTTCGAGGCC
                     AGCCTGGTCTACAAAGTGAGTTCCAGGACAGCCAGGGCTATACAGAGAAACCCTGTCT
                     CAGAAAAAAACTAAAAAAAAAAAAAAAAAAGACTGAGAACTCTCTACAGCCCCAGCCC
                     CTGCCCCTGCCCCAGCCCTAGCCCCTGCCCCTGCCCCTGCCCCAGTCCCTACCCCTGC
                     CCCTGCCCCTGCCCCAGCAGAACCCTTGGCATCATTTTCCAGTGGCGTTAGGCACACT
                     TAGATTTCAGTATGTATGAGGTCTTTGCTTGTTTGTTGAGAGTCTCGAGTAGCCCCGG
                     CTAACTTGAAACTTGCAACGTAGCCAAGGATGACCTTGAACTTCCGATCCTCCTGCCT
                     CTGGCTCTCAAGTGCTAGGATGGTAGCTATGTGCTACTGTGTCTGTTTTATCACGTGT
                     GTTTTATAAAGGCATTCAAGAGCTGGAGAGATGGCTCAGTGGTCAAGAGAGGACCCAA
                     GTTTTGTTCCCAGCATGCGAGCTGGGCACCACAACTCCCTTGTGACTTTGACTTCAGC
                     TCCAGAGGATCTGAGCCCTCTTCTGACCTATTTGGACACTGCACACATATGCATGTTC
                     ACATGCACACACATAATTTTAAAATGAAATAAAATCTTTAATTTAAAAAAAAAAAGAA
                     TTCCATGGGGTTCGGTCCATAGCTTAGTGATAGGGCCCAGCATATGTAAGGCCCTAGC
                     GCACACATCCACTACTCAGCATAGGAAACATGGAAGCACTTTTGCAACTCTACCAACT
                     CTTGAGTGTTCAATATGCCACAAGCCTCCAAAAATGCGGCTAGCTCAGGCTTCTCAGC
                     AGCTGAAAGTCTTTGAAAGAAGTCTGCACACCGAATATTGATGCCCTAGGTATCCAGG
                     CCTTATTTTCTAGTCCACAAATTCCCTCAAGTCCCCACTATGAATCTCAAATGCCTGA
                     ATCAATCCCTACAAATGGCAACATTTTGCAAACCGAGAACATGGGTACATTAAAGTTG
                     GTAGAATTTAGGTGAATTGGACTCAGAGATTCTGACAGAGCCCAGGAGACATCTTTGC
                     AAAAGAATGATGCCTGTGAGCTTGGGTTTGCAGAAGACAGAGAAGGAAAGGATGGGCA
                     AGCCCCACTCCATCCCCAGCCAGTTTGGATGGGAACTTTAAAGCAGTGCAGGAAGCAG
                     GCCAGGGACTCAGGAGAGAAAAGCAGGATGGATAGGGGCACACAGGGAGCCATCCCAT
                     ACGAGAGAATTACTGTCCCTGGGGTGGCAGTTGTCACGGAGACATCTGATCTCCTTCC
                     TGCTGGGGGTGGGGGTGGTCCTAAAATAAGTTGGAGGCAGGACAGACCTCCTACAATG
                     GAAGCCAAAGATGATACATCTTCCTGGAACTTAACAAGTAGGTGTGACCATGACTTCT
                     GTTCAGCCAATCCCTGCTGCCACCAAGACTATCCAGCAAAGGCACAGAGTGGGTAGAG
                     AGAGCACAAGAAGATCATGTCCCGGGACCACAGACTCCAGGAACAAAGCAGGATAGGG
                     TCAGCAATAGCCATCTCTTCAGCCCCCAAGATAACTTCATAGGAGACAAAACCAAGAT
                     GATCAAATGTGTTGGATTTTTAGAAATAAAGACCGATATAAAAGTGAATGCTGAATAG
                     CTGGGTGTGGTGGCGCACGCCTTTAATCCCAGCACTTGGGAGGCAGAGGCAGGCAGAT
                     TTCTGAGTTCGAGGCCAGCCTGGTCTACAAAGTGAGTTCCAGGACAGCCGGAGCTATA
                     CAGAGAAACCCTGTCTCGAGAAAAAAAAAAAGTGAATGCTGAGGTAGGGAGAAAGAGA
                     GATCCAGAAAAAGAAAGGGCCGGCCGGTGACAGGACCCCTGAATCCTCCTGCTTTTAT
                     ATAAACCAGTGTAGACCAAGCTGACCTTGAACTCGCAGAGATAGTCTGCTCCTGCCTC
                     CCGTGTGCTGGAACACTCGAAGGTTATTTTTTTCTTTTCTTGGGCTTTTTTTGGGGGG
                     CGGGGGTTGTTTGGGTTTGTTTGGGTTTTTGACAAGGTCTCATGAAGCCAAGATTTAC
                     CTGGAACTCTCTGTCATGTGAGGACAGCCTAGACCTCCTGATCCCTCTGCCTCTGCCT
                     CTGTCACAAGCATGAACCACACTCTCTGCTTGATTGTATATACTGCAATGCTGGTTTT
                     GTTTGTTTGCTTTTGTTTCTGTCTTTGTTTTTGA"
                     /label="ACTTCTTCCTGATCTAACTGTGCCGGCTCACTGGCCACTCAGTTGCTGAC
                     CTCAGAATCCTTTTTCTTGTTTTTCTTTGATTTTTGTTGTTAGCTTGGCTTTTCTTGA
                     GAATGGGTCACTCGATAATTCAGACTGTCCTGTACAGAACCGAGGGTAAAGAAACACT
                     TGTAAAAATGCCACGGTGAAACCCACTATTTTGTATGTTAACTTCAAAGACAAAAGAT
                     ATGGCTGAACATGGTAGTGCCTTTAATCTACACTCTTTTGGCAGAGAGGGGCAGATCT
                     CTGTGAGTTCTAGGCCAGTCTTCTCTACATAGTGAGTTCTAGACCAGCCAGAGCCAGT
                     GCCAGCTCTCACATCAGGTAGCTCATGACTGCCTCTAACTCAACTCCAGGAGATCTGA
                     CATCTTCTGGTGTCCACAGGCACTGTGCATGCGAGAGCACACACACACTCACACACAC
                     ACACAAAACCACATAGACAGACAGACAGACAGACAGACAGACAGACAGATAGATGATA
                     GGTAGGTAGGTAGATTTTAAAACTGTTTCCATATTTTTTCATGCTTGTGTTCAAATAA
                     AATCAGAATAACAGTGTAACAGTGTGGCCACAGGTCTGTGTTCTGCCTTTTCCACTTC
                     CCTTGAATTGCCAGCCTCCCTCACAACCATTAAATGCCTCTGGAGACACCGGTTAGGT
                     CACGGGCTGTGGGTTGCTCCTCTCTAGGACTTGTGATGCTCCGCTCGTCTGTACTAGA
                     TACACTGTGATACAGGCACTGCACAGATGGCTTTCCCAAGTCCTATTTCTTTGAAAGA
                     AAGATATTCCAAGAAGAGAAATGAAAGAAAGAGTCATAAGTTAGTAAATTGTAAACTG
                     AAAGAAATTTAGGGGCTTTCTCTCTGGAAATGAAAGGAAGTCATTGTAGATATCCAAA
                     ACTATGGACACACCCTAATTACAAGAAGGGACAGCAGTGACCTCCAAGTGGGTGGAGA
                     TGGTGCTGTCTAAGAGGAGCCAAGGGAGCCAGACCCACAGGTCCCCTAAGGAAACTGG
                     ACATTCATTCTCTAAAGGGAATGAAGCCAGGAGAAACACCCTGCCTGTGAGGACATGA
                     GGGGACAATGTGCCAAACAGGGAGACGTCCCCACTCCAGATCACAGAACATAAAGGCT
                     AAGCCTAGCCTGGAGAGTGCAGAAGCCAGCTGAGACACTCCTTCTCAATGACTTGACG
                     CCTTAGCAACTCACCTGGCATCTATTTTAGTGTGTAAGGTCAGGTGACTTGCTACTTT
                     ATCCCCTAAATAACTTACAGTTCCGGAAGTAGTTACTGGGTAACCTTCCTGCATAGAT
                     GTGTGATGTCAGCAGTAGTGTGTGTGTGTCTGTCTGTCTGTCTGTCTGTGTCTATCTG
                     TGTATGTGTGTGTCTGTGAATATCTGTGTATTTCTGTGTGTGTCTGTGTGTATGTCTG
                     TGTGTATGCATGTGTGTATGTGTATGTGTGTCTGTGTCTGTGTGTGTCTGTATGTTTA
                     AGTGTCTGTGTGTGTATGTGTATGTCTGTGTGTATGTATATGTCTGTGTCTATGTGTG
                     TGTGTGTGTGTGTCTCTGTGTGTATGTGTATGTCTGTGTCTATGTGTGTGCATATCGG
                     TGTCTCTGTGTGTATATGTGTGTCTCTCTGTGTATGTGTATGTCTGAGTCTATGTGTG
                     TGTATGTGTGTCTCTGTGTGTGTATGTGTGTGTGAGAGAGAGAGAGCTTCCATTTATT
                     TATTTGTGTGTGCACACACACACATGCACATGTATGAGTTGGGGGAGACAGTCCTGCC
                     AGAACTAGCATGTGTCTGTCAAAGGGCAACTTACTGGGAGCTGGCTCTCTCCTTCCAC
                     CATGTGGATTGCAAGGCTAGACCCACTCACCAGCCTTGGTGGCAAGCACCTTTACCAT
                     CTGATCCATCTGGGCAGCCCGTTGACCAGACGGATAAACAAGAATGCGTAAACAAGAA
                     CTCAGCCTCACCAAACTGCCATTGTATCCGCCCCTCTTGGTCTCTTCACTAACCTGAG
                     CCGTTGGTGCATCTAATAAACACTGGGCTTCGTCTGACTCACTGAACTCTCCAGAACA
                     AATAACAGGCCTATTGGAATGGGAGTCTAGGCAGTCTTATCTCACCACACCATATATC
                     CTTGCTTTGTTCAGGTTCAGCTAAAGCCCTAAATGAAGCTGTTCCCCTGGCTTCTGTG
                     CCTGCCCTGTGGGGAGGTTCTGAAACCAGGGCCTCAGCTAGTTTCCAGCTGAAATCCC
                     GGAGGCTTCCACAAGTAACCTGTCATGGGCTGCTGGAACCTGAAATTCAAGCAAGAAA
                     AGTGATAACACCCGCAGCAATTAGGCATTATCACCCTCACTCAGCTCACGGATCCTAC
                     TGACAAGAGCTGTCCCCTTGAATCTGGACCCTGTCAGGCAGAGCATGAGCTAAGCCTA
                     CCTATGCTAAGTCAGATTTACCCCGTGTCTGAGGAATCCAAGGAGCTCCACTCACTTC
                     CATGGCATCCCTGGTGGAGACCTGAGGGCTGGGTTCTTAGTCTGCATGGTAGAGGGTT
                     GCTCTTCTTAGAGGAAGGGTCAGAAAGGAGTGTGTGTGTGTGTGTGTGTGTGTGTGTG
                     TGTGTGTGCACATATATGTTTAGTACAGGGTCTCAACCAGGCTGTGGTGATGCACACC
                     TTTAACTCCAGCACTTGGGAGGAAGAAATTCATAGATGAGGCTATAACAACATGGAAA
                     AGGGCAGCAGACAGGAGTATATATCTTAGGAGTAATAGTGTAGAGCGCCTTCCTAGCA
                     TGTACGAAGCAGGAGGATCAGAAGTTCAAGACAATGCTCAGCTCCCCAATGAATTTGA
                     AACCAGCCTGATCTATATGAGACCCTATCTCAAAAATGAAAATCAAATGTCACACGTC
                     ACATGCCTTCACCCAAACACCCTCAAAATGGAATCATGTCTAAATTAAAATGCAAGAG
                     ACATTAATTTCGTTGTGATCTTCAATTAGGCAAAGATTTCATTTTATAGTAAACTGAA
                     TTTTCTGGGGAAAAAAAAGGGGGGAAATAGACCTTCATTAAATTTAATGTGATTTGAC
                     AGAGGCCTGCAGGGCAGGGCTGTTATACCTGCTGCTCTAGAGGCTGAGGGAGGAGAAT
                     AGTAACTTCAAGACCAGCGTGGGCAACTTAAAAAGGCCTTGTCTCAAAGTAAAAGTTA
                     AAGACGCCGGATGGTGGCGCACGCCTTTAATCCCAGCACTCGGGAGGCAGAGGCAGGT
                     GGATCTCTGAGTTCAAGGCCAGCCTGGTCTACAGAGTGAGTTCCAGGACAGCCAGGGC
                     TACACACAGAGAAACCCTGTCTCGAAAAACCAAAACAAAAAACAAAAACAAACACCAA
                     AGGGTATCATGTGCTTTAGGCTGGACTCCAACTCACTTAGGATGACTCTGAATTTCTG
                     ATCCTTCTGCCTGTATCTTCTGAGCGCTAGGATTAAGTGTAGATCACCATGTCTAGTT
                     TATGTGGTGCTGAGAATGGAGTCCAGCGCTTCACAGATGCCAGGCCGGCACTCCACCA
                     GTATGCTGGCACCTACATCCCCAGGCCTCGTTTTGCCTTTTGAGACAGAATCTCAACA
                     GGTAGCTCAATATGGCCTTAAATTCAAAATCCTCCTGCCTCAGCCTTGTAACTAACTG
                     CTGGAATGATAGGCGTGCAGCCACATACTGATGCCGGTCTTTATTGGTGGGCAAATAT
                     CTATTTCAGAAAGACTACAGGAGCTGGCAGTGTAGCGTTACCGGCAGAGAACCTATCT
                     AGCATGTGCAAGGCCCTGGGGTTGATCCCCAGAATCAGGGACATATGGATGAAATAAT
                     AAAACACTGGTCATCGGTGGCACGGGCCTTTAATCACAGCACCCAAGAGGCAGAAGCA
                     GAAGGATCGCTGTGAGTTCAAGGCCAGCCTGGTTTACAGAGGGAGTTCCAGGACAGTC
                     AGGGCTACACAGAGAAAGCATGCCTTGAAAACAAAACAAAACAAACAAAAAGAACAAA
                     CACTTCATCCTTTGCTCCACATCACTTTATAGAATGGGGAGCAGGAGAGCAAAGCACT
                     AATAGAGAGCTGAAGTTGTAGGGACCTAGATAACTGGCCTATGTGCTAAGTCCAGGAA
                     CCTCAATTAGCCAAGCTTGGCCATGACCCAGGGAATCTCTAAAACCAGAAACAGGAAC
                     TCTCCAGAGGCCAGAGGATGAATCCCAGGAGGCAGAGCGAGGGCCACAGACAGGAAGC
                     CAAGCCCAGTGCAAGGCTCATAAAGCTTCCCCAGTGGGGCTGCCCAGGTCCCACGCTA
                     AGATCGCAGGTACAAAAGCCAGATCCTAACCATGTGAGGAGCAGCTTTGGCCCACCTT
                     GGCTGATCTCTACCAGAGGCAAGGCATTGAGTCAATAAGATAATAAGCCCAGAGGCCC
                     CCTGAAGGACAGAGAAAATAACAGCAGGGTTTCTCAGAGGCAGACCTGCTTAGAGTAA
                     AGAGAGGATAGTTTCAAGACTGAGAACTCAGAGCCGGGCGTGGTGGTGCATGCCTTTA
                     ATCCCAGCACTCGGGAGGCAGAGGCAGGTGGATCTCTGAGTTCGAGGCCAGCCTGGTC
                     TACAAAGTGAGTTCCAGGACAGCCAGGGCTATACAGAGAAACCCTGTCTCAGAAAAAA
                     ACTAAAAAAAAAAAAAAAAAAGACTGAGAACTCTCTACAGCCCCAGCCCCTGCCCCTG
                     CCCCAGCCCTAGCCCCTGCCCCTGCCCCTGCCCCAGTCCCTACCCCTGCCCCTGCCCC
                     TGCCCCAGCAGAACCCTTGGCATCATTTTCCAGTGGCGTTAGGCACACTTAGATTTCA
                     GTATGTATGAGGTCTTTGCTTGTTTGTTGAGAGTCTCGAGTAGCCCCGGCTAACTTGA
                     AACTTGCAACGTAGCCAAGGATGACCTTGAACTTCCGATCCTCCTGCCTCTGGCTCTC
                     AAGTGCTAGGATGGTAGCTATGTGCTACTGTGTCTGTTTTATCACGTGTGTTTTATAA
                     AGGCATTCAAGAGCTGGAGAGATGGCTCAGTGGTCAAGAGAGGACCCAAGTTTTGTTC
                     CCAGCATGCGAGCTGGGCACCACAACTCCCTTGTGACTTTGACTTCAGCTCCAGAGGA
                     TCTGAGCCCTCTTCTGACCTATTTGGACACTGCACACATATGCATGTTCACATGCACA
                     CACATAATTTTAAAATGAAATAAAATCTTTAATTTAAAAAAAAAAAGAATTCCATGGG
                     GTTCGGTCCATAGCTTAGTGATAGGGCCCAGCATATGTAAGGCCCTAGCGCACACATC
                     CACTACTCAGCATAGGAAACATGGAAGCACTTTTGCAACTCTACCAACTCTTGAGTGT
                     TCAATATGCCACAAGCCTCCAAAAATGCGGCTAGCTCAGGCTTCTCAGCAGCTGAAAG
                     TCTTTGAAAGAAGTCTGCACACCGAATATTGATGCCCTAGGTATCCAGGCCTTATTTT
                     CTAGTCCACAAATTCCCTCAAGTCCCCACTATGAATCTCAAATGCCTGAATCAATCCC
                     TACAAATGGCAACATTTTGCAAACCGAGAACATGGGTACATTAAAGTTGGTAGAATTT
                     AGGTGAATTGGACTCAGAGATTCTGACAGAGCCCAGGAGACATCTTTGCAAAAGAATG
                     ATGCCTGTGAGCTTGGGTTTGCAGAAGACAGAGAAGGAAAGGATGGGCAAGCCCCACT
                     CCATCCCCAGCCAGTTTGGATGGGAACTTTAAAGCAGTGCAGGAAGCAGGCCAGGGAC
                     TCAGGAGAGAAAAGCAGGATGGATAGGGGCACACAGGGAGCCATCCCATACGAGAGAA
                     TTACTGTCCCTGGGGTGGCAGTTGTCACGGAGACATCTGATCTCCTTCCTGCTGGGGG
                     TGGGGGTGGTCCTAAAATAAGTTGGAGGCAGGACAGACCTCCTACAATGGAAGCCAAA
                     GATGATACATCTTCCTGGAACTTAACAAGTAGGTGTGACCATGACTTCTGTTCAGCCA
                     ATCCCTGCTGCCACCAAGACTATCCAGCAAAGGCACAGAGTGGGTAGAGAGAGCACAA
                     GAAGATCATGTCCCGGGACCACAGACTCCAGGAACAAAGCAGGATAGGGTCAGCAATA
                     GCCATCTCTTCAGCCCCCAAGATAACTTCATAGGAGACAAAACCAAGATGATCAAATG
                     TGTTGGATTTTTAGAAATAAAGACCGATATAAAAGTGAATGCTGAATAGCTGGGTGTG
                     GTGGCGCACGCCTTTAATCCCAGCACTTGGGAGGCAGAGGCAGGCAGATTTCTGAGTT
                     CGAGGCCAGCCTGGTCTACAAAGTGAGTTCCAGGACAGCCGGAGCTATACAGAGAAAC
                     CCTGTCTCGAGAAAAAAAAAAAGTGAATGCTGAGGTAGGGAGAAAGAGAGATCCAGAA
                     AAAGAAAGGGCCGGCCGGTGACAGGACCCCTGAATCCTCCTGCTTTTATATAAACCAG
                     TGTAGACCAAGCTGACCTTGAACTCGCAGAGATAGTCTGCTCCTGCCTCCCGTGTGCT
                     GGAACACTCGAAGGTTATTTTTTTCTTTTCTTGGGCTTTTTTTGGGGGGCGGGGGTTG
                     TTTGGGTTTGTTTGGGTTTTTGACAAGGTCTCATGAAGCCAAGATTTACCTGGAACTC
                     TCTGTCATGTGAGGACAGCCTAGACCTCCTGATCCCTCTGCCTCTGCCTCTGTCACAA
                     GCATGAACCACACTCTCTGCTTGATTGTATATACTGCAATGCTGGTTTTGTTTGTTTG
                     CTTTTGTTTCTGTCTTTGTTTTTGA"
                     /note="Geneious type: Editing History Deletion"
ORIGIN      
        1 ccacctaaac tcccagcact tgagaggctg aggcaggagg atcatcagtt tgaggacagt
       61 ttggtccaca caaggagact caaaagacaa acgaaaacga aagggtgtgg gatgagttga
      121 aaaacggctc agttggttag agagcttgcc tagcctgcac gaagccccgg gctcaatctc
      181 cagcacccac agagctgagt gtaacagcgt tcccttaatg ttagcattca gcaggaagag
      241 ctagaggatc agaagttcaa ggctatcctc ggctatatgt ggagtttgag accagcatgg
      301 ccacatgagg ttgttggggg gggggggggg agaagggagc ggagtagctg aagggagaga
      361 agaagaggag gagtggagga agggaagaat ttttttttaa ggatctttct gtcctgtgaa
      421 tatgtcagtc agatgtcctt tcccaagaac ctggccatgc cgcatgacaa ctggtctctg
      481 gcttccagac cttcatggaa ggaacatttt ggtttaaatc attgaggctc aggtattctg
      541 ttgacagcag cccggcctag gtaagacacc ccccgccccc ccacctcctg ctcctgaccc
      601 tgggaggctg gctgaagagg aactgagaat cacacaaaca ttagggagtt gggattccca
      661 gatgggaagg ggcagaacca tggtgacacc agatccctcc cggagcagag caccctgtcg
      721 tggactggcc atgagctgtg acagcagaag ccgacctgga cttgctacca gctggcctgc
      781 cacctgatgc agtctgcacg cgtctgcctg tgtcactcgc atagtttata ttttaacacg
      841 tcctgatggg gggacatgct gcaaaaaccc aaagggagac cacaagttcc tctgtcccca
      901 atgatcaaaa gtcatctctg acagggcctg acggtatccg ccctacccga caactagcct
      961 ttcaccttct tcaactcctt ttcaatcacc tgtctcagtc acgccgacct cctcattgcc
     1021 cctcagggag gagacaccaa ggcacacccc tgcctcagga acttgacacc caggttctct
     1081 gcacctggaa tgcctaggca gccatgggac ttccttcttc cttagaggct cagcctctgt
     1141 ggcaactgtt tggtgcaaat ttctcttcta taggaacttg aaactggata ctccgtgtgc
     1201 tctgtgcctc atgttcccta cacccacccc gccaccatat ttgtttgaat cactaaccat
     1261 tttttttttt tgtattttat ttttggtgtt ttgttttgtt gtcttttctg tcttctcaca
     1321 gctagaaagt aaagtccagg aggctaagaa tctcttgtgt tctctggctg ccgacagtgt
     1381 ccggacagtg ttacagcatc agaaagcacc cagtaagcgt atgctgaatt ggtaattcca
     1441 tctacaggcc tggtgccctg ctttgcgctg cttgcctgcc cgtaagatgc ttccagtgta
     1501 atggggcagg ggaagcaaag agaaaggcag gcaggcattc agtggatacc acttccacct
     1561 ggccagagaa accattctgg agatatgttg catagcaatg tgaatatatt tgatacaggt
     1621 tgaagttaac ttggttgagt tggcaggttt tgttttgata ggggtgtgtg tgtgtgtgtg
     1681 tgtgtgtgtg tgtaaaatga ggccctccta cacacccact gcatctgtgt taaaggtcct
     1741 gccaagctga ctgattagaa ctgtaattat agggagcaga aatgttagcg ggtctcaagt
     1801 caaattacct taggttatct ttaccacccc caaagacagg tatcgcccac ctctgcattc
     1861 cacctaacac ccttgggaca attaggtaat atctttggaa tacacagact cctagcttcc
     1921 accaatccaa aggctaagag catcctgaac gcatctgagg ccagcaggag ggacttccct
     1981 gctttgccaa gactcagata tatgatgttt ctaccagttt attttctttt ctaaaagatt
     2041 tattttatgt atgtgagtac actgtcactg tcttcagaca ccagaagagg gcatcagatc
     2101 tcattcagat ggctgtgagc caccacgtgg ttgttgggaa ttcaactcag ggcctctgga
     2161 agagcagttc agtgctctta actgctgagc catctcccca gcccttttct tttaaagata
     2221 tatttacttt atgtatatga gtacattgta gctgtcttca gacacatcca gctgcccatt
     2281 ccggatggct gtgcgccacc atgtggttcc tgagaattga actcaggacc tccactgagt
     2341 catctcttca gctcttctac catccatagt tcttaaaaca ctttgttctg ttatttaaaa
     2401 acaaaaacaa aaaacaaaac aaaacaaaac aaaaacaaaa caaaaacctt cataaaacag
     2461 ttgccatgat gaaacatgac gtttggggta acttaaatat gtgttcccag ggcatggtcg
     2521 gtcatagttg gctccagaga taagaactgt gttctgattg agacaagatc ttgtatagta
     2581 tgagctagcc cataactggc agtcctcatg aatggtggga ttactggtct atgccaccga
     2641 gttgtgtgtg tgtgtgtgca tatatacata tataatgcat atatatatat aattatatat
     2701 taagtcatat gtgttataaa tctatattta catatcatat agtattacat atattaacta
     2761 catctaaaaa gctttaaaca aggaattgca gggcatatct gacccagtgg aggccagcaa
     2821 aggaacttct ggggaagatg acagacatct cagcgaagac ctgaggggct ggaggcatcc
     2881 acgtgtgaga gtttcccaca cgtgaggctg ctccgagaag acagagccat gcacaaaggt
     2941 aggtgcacac agacacgaca gagaatgact ggatggggct ggtgacggag tgccggcctg
     3001 gcattgaaac agggcaacct tatagccagg tttctgcaaa aatgtagagg ctgagtggag
     3061 gctaggagac catctggggt cactgagttg gtggcaggct gaacagggtc aggacaaaag
     3121 gggtgggggt gaagagtgac gatccaggga cattttccct cagaagagtt gacttttgaa
     3181 tattgtgttg gttggcccct accccttctt catctgtgac acctgatctc agagtccagg
     3241 aaggggttgg agcaaccttg gcatcacccc gaggtcctca atgagctccc ctgcccccca
     3301 cttccctggg aaccagatgg gagcaaaacc ttcaaaagga tttgaggccc aacctcaaag
     3361 gcaactcggc agaaaagcta ccagagcaga cactgttccc acgccttcaa gggtcagaac
     3421 tacgtcggcg cacttgtccc tagtggaatc ccaggaggct ccgttcagcc ctgcctgttc
     3481 cggccctcag agaaagagag gcctggaagg gaaagcctgt ctagcctgag ctcaggcagt
     3541 aaccatgctg gtctgcagtc tgagcctacc catggactgc cccggcccag gaggccccag
     3601 ccacttcctc accctcagct gccctagacc ctgccaatcc taggccccaa cctcccttgg
     3661 cttttctgcc ctctcctgga acagtgcaga tcctttctgt caggccttgt gatggtcttg
     3721 gttggatggt aggtaggttg gtcatacttg ggacaacaaa gacagaaacc ttgtgcctgc
     3781 acaagcctgg catgggctca actgctcaac tacaccgcca aatttctttc tttcaacatt
     3841 ttgaggcaag agtcttgcta aattgctgac tgtccttgaa ctctctctct ctctctctct
     3901 ctctctcgct ctctttctct ctctctctct ctctccctcc tcccttcctc cctccttccc
     3961 tccctcctcc ttctcttctt cccctgcctc tcctctccct gacaatgtct catgtaccac
     4021 aggctgacct caaactcaca aaggagaaga cagccttgaa cttctgacct tcttgcctct
     4081 tcctcctcct cctccccccc cctcctgtga ggttccaggc atgtgccacc tggtttatgt
     4141 gccaccaggg ctagctagaa cctaaggctc tgtgagtact gaacaagcac tcaaccaata
     4201 tttacacccc agccccatac cattgacatt ttaattcctc agcctcatct ttccacagaa
     4261 ctaggattac aggctgcctg taccaccatg cctgtgtatt tgtgttttgt ggagttggtt
     4321 gtttgcttag acaggttccc accatgtatc ccaggttggc ctgaaactct tgctctgcct
     4381 ccttcagcct cccaagctca gggtttacat ctcagtgact tcaggtcctc gctcaaacct
     4441 ttagaaccaa tacagcacac tgggggcttt ggcaggccct ccgaagcagg tatccttcca
     4501 tcactattcg gtagggtcag ggcagaggag ggtaagattg accctcgttg ctctgacaag
     4561 cctcatggtt gggtccccca gcctcttctg ggcgttagca caagaaacca aacctggtgg
     4621 ctccaaggta gtgatgctgt tctgcaccgc ctggctttct caacccctaa ccacaccccg
     4681 tgatgccctg gatcccacct ttacactttt actgttaccc acggggctta ccctgctcaa
     4741 tttctgcatc tagtaaggag ggtaggaaac caggcctggc aggcttattg tggctttccc
     4801 agctgcaggc ggattcttaa tcccacactc ttcgttcaca gtgaagcagg gctctgcctg
     4861 cttccaaatt ccccaggaag atctttcctc tcttttagag gcatcgactg gaacccagct
     4921 aaaggacagg agcttccctc cacttccact ctcagatcaa aggaccctag agcgttccta
     4981 agtgactttt gatggtatag cctgcccagg attggtgaag tagagacccc tagatcaacc
     5041 agattctaga aagggagaat tctcacccct ctccaatgtg ggtccagtgg cctcagaagc
     5101 tgggcacacg gatgagtctc ccttcttacc ccacccactc cttacagcct ccggaccagg
     5161 tgccagatct gccagctcct ctcgcttaaa aaaaaaatcg ccttcacatc ctgctgcgga
     5221 cctagggagg gcactggacc tgggggggga gtgcagtctg ggataccgga gggcgtcaga
     5281 gcagagaaac aagacagctt ccatctctcg caaccaaaga agcacaatct gggcgggtcc
     5341 tgggagtctg tccctcccag gccccgcctc cctgctcccc agagccctct ggctggcgtt
     5401 tcctgcccta aacccgcagc tgcgcgctat ttaaggcgtc ctgcgggagg cgcggtcctg
     5461 caggattccc gcaggcgcag cttcggccac ggtcgtcccc tctacctggg ccagccgggc
     5521 aagcaggcgg tgagttcggg gggcagggga aacggttcac tccactgcgg gagggctgag
     5581 gcttgcttgc cccccggggc gccagacgcg actgaagcca ccagcggcac tcacctagcc
     5641 tgcctttaac cagcctcttg tgtttagctc ccttcccttt ttttttcaat gaacccttaa
     5701 ggagagaccg agggcgccgg gaagattact aatccaaatc cccaggtggt gagaagaaag
     5761 cagtatttga atgtaggtct ggtagtacct gctttacttc tggaacagca cccacaccac
     5821 acatcaccac gttttcacac acaccatgag atgttctggg aacgttggaa ccttcaccca
     5881 gctatggcca ttccttgcaa ggctctatct agaatggctg caacagcttt ggagggaagt
     5941 gagctaggac aggctcaggt gtattcacta aaatcgcagg tggtcctttt ggtagacagg
     6001 tggaccaaat gccctgggct tctgagtccc tcaccccatc ttccctcact cccagcccca
     6061 ccggcaagtg caaagattca aatgaggccc tcaacatttt taatgaggca tggaagatgg
     6121 gaacgggacc cctaataacc atctctcccc acccctgctc tcttgggggt tgccagcctt
     6181 gaacaaaagg gaggaagggc atggcacaac tgtgtgtgac cttggataag ttcctcaact
     6241 gttctgtttc cataggaacc tctattcaat ccacatgtct tcgggttgtg gtcaccctgg
     6301 ggcactggcc tgtgaaagaa agcacaatgt gtggttagat tgggacccta gcacaggcgg
     6361 acctcccaag ggcttacatc ccatggacat atgtctagtg ggggagctga gaaaggcttt
     6421 gtgctgccct gctgatggcc ctctgaccct tgtctccctg cagagagagg ccctggaaac
     6481 atgggcgact ggggcttcct ggagaagttg ctagaccagg tccaggaaca ctcgaccgtg
     6541 gtgggcaaga tctggttaac ggtgctcttc atcttccgca tcctcatcct ggggctggct
     6601 ggcgagtcgg tgtggggcga cgagcagtct gattttgagt gtaacacagc ccagccgggc
     6661 tgcaccaacg tctgctatga ccaggccttc cccatctccc acatccgata ctgggtgctg
     6721 cagttcctct tcgtcagcac acccaccctg atctacctgg gccacgtcat ctacctgtct
     6781 cggcgggaag agcggttgcg gcagaaagag ggagagctcc gggcgctgcc atccaaggac
     6841 ctacatgtag agcgggcact ggctgccatc gaacatcaga tggccaagat ctcggtggca
     6901 gaggacggtc gtcttcggat tcgtggggcg ctcatgggta cctatgtggt cagcgtgctg
     6961 tgtaagagtg tgctggaggc aggcttcctc tatggccagt ggcgcctcta tggctggacc
     7021 atggagccgg tgtttgtgtg ccagcgtgcg ccctgccccc acatcgtgga ctgctatgtc
     7081 tctcgaccca ctgagaagac tatcttcatc atcttcatgc tggtggtagg agtcatctcc
     7141 ctggtgctca acctgctgga gctggttcac ctgctgtgtc ggtgtgtcag ccgggagata
     7201 aaggcacgaa gggaccacga cgcccgcccg gcccagggca gtgcctcaga cccttaccct
     7261 gaacaggttt tcttctacct ccccatgggc gagggaccct cttccccacc gtgtcccacc
     7321 tacaacgggc tctcatccac tgagcagaac tgggccaact tgaccacaga ggagagactg
     7381 acctcttcca gacctccccc atttgtaaac acagctcccc agggtggccg aaagtcccct
     7441 agccgcccca acagctctgc atccaagaag cagtatgtgt agggatctgg ggctaatgtc
     7501 actcaacaga gctgccccga ggagcacgca cgtgtacctt ggctgcctct ctggcggtcc
     7561 actcctcaaa ggcacctcag agacaactgg gccagggagg tggacattcg ctgggcagag
     7621 gacctggtca cagatggttc tggaatacct ggagcctttg tgatgaccag aggacactgg
     7681 ctgcttacca gaatgtgaca ctacccagac tgggtcacag caggtgggag tgctcttgac
     7741 taagtgttct gtgaaccctc gatccttttc acctgttgct gagggaccca gcgccaagtt
     7801 gactttcgag cctcccctat tagacgagtc actgaaccct gggttttcat cacaccccac
     7861 ttctcctggg aaaaagcact gatgcaggct gctggctcag cctcgtcacc tggacagaca
     7921 cagcctgcgc cggagctggc ccttgccagg ggaactggtt gatgtcttgt ttttctcact
     7981 tctagttcca ctgtttatga tcctcaaata aacaggactc catcataagt caggtgtgca
     8041 ctgatgttgt catggatgcg gggggcaggg tggggggagc caggggtgag gggcgaggca
     8101 gttattttgc acagacttgc tttctttcta gtcctctaca gcccagctcc agagagcacc
     8161 gtaaggcctc aagactcaaa tcctttccct cagcaccgag tccccatgac tctcccttgc
     8221 aaaacaccct gggtactagg gtcttttcat cccattccca catcctttcc agtgtcctgt
     8281 taatcagctg ctcattaatc ggcccagaca ggcagtgtct cttcctgtcc tgtcccatgc
     8341 ccatctggta cccgagcctg ctgtcccctg caatgtgcct cctgactaaa catttgctcc
     8401 caagcatacc tgccaccaag gctgtcctag tctaactaaa atttgcccca tgtgtccttc
     8461 ccacctcacc atgggtgcct gagaaccatt tttttttcat tatttatgtg ttcattttac
     8521 atctcaattt cagccctccc cagtccctcc cttccatacc tttcatccat tctctcttct
     8581 ccttcactga ggagaagggg acttctcccc ccacccccaa cctgtcctgg cacatcctct
     8641 cccactgagg ccagaccagg cagcccagct aggggaaaga gatccaaagg caggcaacag
     8701 aggccaagtc aaagagcctg agggtttcta aaaggggtgg gggctaaggg taatttgtgt
     8761 gttttctagt ctgcctatga gaaggtgcaa cccaggggcc ttcatcttag ctcctgtctg
     8821 tgtatccaga actcactggg gaccctagac aatggcagtg ccaatggtcc tctttctttg
     8881 tactccctgg agtctctaag agcctatgac tgaaaagggt cagagcattg gtgcgtgagg
     8941 acttagctat tgaaagctca tacccgggtc ttaagtttaa atattgcccc cacatgtgcc
     9001 agctctatgg cctggagtca atcgagtctg atcacagttt ctctcacctc taaaacataa
     9061 gcaggctgag gatgggctca gctgataaga gttcctgcct agcataagca gatctctgga
     9121 ttgggtcccc ggcgtcacat aaacgtgcca tgggattggg tgcctgtaat ctcactcagc
     9181 acttgggagg agaaggcagg aggactagaa gtccaaggcc atcgttttgg ctctatagta
     9241 agtttgagac tggcctcacc ttcttcatga aggacataaa ataagtaaaa taagtaaaaa
     9301 taagcttggc tcacgagaat caaacaaaat tcatcccata ctttccagca aggcctggaa
     9361 gataacatcc gttctcctcc aggaagcctt ccctgacttc atcagcgatg gccgctacct
     9421 ctcagggtcc caaccactgt taggaacaca tctctctcca tgagtctaca tgttttcaca
     9481 gagactcttg cattcccccc gagacccaga tctcacagtg aactgagaga caggaagtgg
     9541 gcccaaagag gcaggtctgt gttagaaggt ctgatccagg agactgagtc ccttctcagc
     9601 tgagaggtca aaggttgtag gctgtcagag ccatccctgt ctgaggccct gggtgactgt
     9661 tttccgtgcc ctctacctgg cctaccttgg aagggtgaca agtttaatga ccagactgag
     9721 agctcacatt ctctgaagtg gatgtgaggg cttgggtgaa gctgggcctg gggaaaactg
     9781 gggatttggg acctaaactg gcagctacac agacacaagg acaaaccagc tgggggtgaa
     9841 ggctgggcag aggggagggg ccatgtgcag actttgcaat gaagatcttg gagggctcca
     9901 tcctacctgc ctttgattga caaagcccct gtaaccacag taccaaactg ctgaggaacg
     9961 ggggttgaga cagtatgaac tcatcctctc agtgctggac cctggaggtc caaacttgag
    10021 gtttctgagg gccatgggtg ggaatcccct cacagcgttc tcttggttcc taatagtttt
    10081 ttgagcatct tcggctcttc tagaagtatc acctccacct tcttaggtcg atcttgatca
    10141 tctttcttcc ttctcctccc tctacctctc ccgtgtgtgt attcgtgtgt gtgtgtgtgt
    10201 gtgtgtgtat gcatgtgtgt atgtgtgtgt gtgtgtgtat gcatgtgtgt gtatgtatgt
    10261 atgcgtgtgt atgtgtgtgt atgtgtgtgt atgcatgtgt gtgtgtatgt gtgtatgtat
    10321 gtgtgtgtgt gtgtgtatat gtgtgtgtat gtgtgtgtgt atgcgtgtgt gtgtatgtat
    10381 gtgtgtatgt gtgtgtgtat gtgtgtgtat gcatgtgtgt gcgtgtatgt atgtatgtgt
    10441 gtgtgtatgt gtgtgtatgt gtgtatgtgt gtgtatgtgt gtgtgtgtat gcgtgtgtgt
    10501 gtgtgtgtgt gtgtgtgtgt atgttcacac atgcattcat actgaactcg atccaaaggt
    10561 gtcacttcta tttgattatt ctgggaaaaa ccctatttcc aaatcagttt acattttgga
    10621 gcctggggat gatgacttca gcatgtctgt ggaggacaca atttgactta caccgatacc
    10681 cttctgatcc cctcacttcc aaacaaggga ccctaaggcc tggagagcgt cccggcagac
    10741 acaaagctca gtggtcctga ggatgtggct gggtagtaac tttaaacatt gtatctttcc
    10801 tttgcctccc tccttcgccg cggcccacgc ccccagcagc ccctccctcc gccccacgcc
    10861 cccagcagcc cctccctcca ccaagactga cagaagctct cagaaagagc accttctagg
    10921 cttaggagac cctgctcctc ctcccacccc accccgcaca cccatctctc acactctgtc
    10981 cattctctag acctcagttt ccccgctgtg aaatgactca gctggacgag aagctggata
    11041 atcagacaca gaatgttgca tagaagactg cgtcaccctg tctggcctaa agttcatgag
    11101 tggtgtgtta tttttttcat gaatcagaat agactcaatg ttatttcata aaaagacaag
    11161 ttccagccac ttggattcag cactgccttc ctgggtaggc aagagaagaa cagggtgata
    11221 cggagtccat gcaaacaaag cagggggctg tgtcacgctg ggcgtcacgc tgggcgatat
    11281 caaa
//
LOCUS       GJA4_LacZ              14863 bp    DNA     linear   CON 09-MAY-2024
DEFINITION  Cx37 Knockin Reporter Allele.
ACCESSION   NC_000070
VERSION     NC_000070.6
DBLINK      BioProject: PRJNA169
            Assembly: GCF_000001635.26
KEYWORDS    RefSeq.
SOURCE      Mus musculus (house mouse)
  ORGANISM  Mus musculus
            Eukaryota; Metazoa; Chordata; Craniata; Vertebrata; Euteleostomi;
            Mammalia; Eutheria; Euarchontoglires; Glires; Rodentia; Myomorpha;
            Muroidea; Muridae; Murinae; Mus; Mus.
REFERENCE   1  (bases 1 to 22620)
  AUTHORS   Church,D.M., Schneider,V.A., Graves,T., Auger,K., Cunningham,F.,
            Bouk,N., Chen,H.C., Agarwala,R., McLaren,W.M., Ritchie,G.R.,
            Albracht,D., Kremitzki,M., Rock,S., Kotkiewicz,H., Kremitzki,C.,
            Wollam,A., Trani,L., Fulton,L., Fulton,R., Matthews,L.,
            Whitehead,S., Chow,W., Torrance,J., Dunn,M., Harden,G.,
            Threadgold,G., Wood,J., Collins,J., Heath,P., Griffiths,G.,
            Pelan,S., Grafham,D., Eichler,E.E., Weinstock,G., Mardis,E.R.,
            Wilson,R.K., Howe,K., Flicek,P. and Hubbard,T.
  TITLE     Modernizing reference genome assemblies
  JOURNAL   PLoS Biol. 9 (7), E1001091 (2011)
  PUBMED    21750661
REFERENCE   2  (bases 1 to 22620)
  AUTHORS   Church,D.M., Goodstadt,L., Hillier,L.W., Zody,M.C., Goldstein,S.,
            She,X., Bult,C.J., Agarwala,R., Cherry,J.L., DiCuccio,M.,
            Hlavina,W., Kapustin,Y., Meric,P., Maglott,D., Birtle,Z.,
            Marques,A.C., Graves,T., Zhou,S., Teague,B., Potamousis,K.,
            Churas,C., Place,M., Herschleb,J., Runnheim,R., Forrest,D.,
            Amos-Landgraf,J., Schwartz,D.C., Cheng,Z., Lindblad-Toh,K.,
            Eichler,E.E. and Ponting,C.P.
  CONSRTM   Mouse Genome Sequencing Consortium
  TITLE     Lineage-specific biology revealed by a finished genome assembly of
            the mouse
  JOURNAL   PLoS Biol. 7 (5), E1000112 (2009)
  PUBMED    19468303
COMMENT     REFSEQ INFORMATION: The reference sequence is identical to
            CM000997.2.                                                        
            On Feb 23, 2012 this sequence version replaced NC_000070.5.        
            Assembly Name: GRCm38.p4 C57BL/6J                                  
            The DNA sequence is composed of genomic sequence, primarily        
            finished clones that were sequenced as part of the Mouse Genome    
            Project. PCR products and WGS shotgun sequence have been added     
            where necessary to fill gaps or correct errors. All such additions 
            are manually curated by GRC staff. For more information see:       
            http://genomereference.org.                                        
                                                                               
            ##Genome-Annotation-Data-START##                                   
            Annotation Provider         :: NCBI                                
            Annotation Status           :: Full annotation                     
            Annotation Name             :: Mus musculus Annotation Release 108 
            Annotation Version          :: 108                                 
            Annotation Pipeline         :: NCBI eukaryotic genome annotation   
                                           pipeline                            
            Annotation Software Version :: 8.2                                 
            Annotation Method           :: Best-placed RefSeq; Gnomon          
            Features Annotated          :: Gene; mRNA; CDS; ncRNA              
            ##Genome-Annotation-Data-END##
FEATURES             Location/Qualifiers
     source          <1..>14863
                     /organism="Mus musculus"
                     /mol_type="genomic DNA"
                     /strain="C57BL/6J"
                     /db_xref="taxon:10090"
                     /chromosome=4
     misc_feature    
                     /Original_Bases="AAGGCAGAACACAAGGGGGCCTGCTGAGGCTGTGGGTGACA
                     ATGAGTCTCCCTGGGCACAGAGCGGGGTGGGGTAGGGTGGGGTGGGGAGAACCTCTGA
                     AGGGCAGAAGGACCCAGCTCAACACTCAGAACAGCTCCTTCTGGAAGGAACTGCTACA
                     GAGATCAAAGGAGACACAGCATGTAAAACATTAGCACAGTGATGTTGGAGCCAGGAAA
                     TACCTAGGTGTGACCGTGTCTGGGAGAGTCTCTGGTGGTGGGGCTCTACCCAGGTAGC
                     TCTCTGCTTGGGCTGGGTGGTTACAAAGGTCCCAGGGAGGGGTGATCGCTACCTGTTT
                     GCTGCTACATATTTCAGAATTGTCTATCTTTTTTTCCTTTAATTTTTTTTAGATCATG
                     TGTGTGTGTATATTTGTCTGTGGGGGGTATGTTTGTGTGTATGAGTGCAGGTGCCCAA
                     GGAGTCCAGAAGAAGGGGACAGCTCCCCCTCGGCAAGGGCTCTTAACCACTGAGCTAC
                     CTCTCCAGCCACACACCACTACCAAAACAAAACAAAATAAAACCCCACATCCCATTTC
                     CCCTTCCAAGTGAGGCTCAAGCATCCTTGCCTGGGCCCGCCTTCCTGTCCAGCCTCTT
                     GGGTTTGTGGAGAATAACATGGGCATCCTGCATTTTATGGCTAAAATGTACCTATTCG
                     TGAATATACAGCGTGCATGTCCTTTGGGGGAGTGGGTTACCTCGCTCAGAATGATATA
                     CCCAAGATCCATTCTTTAGCCTTCAAAATCCATGATGACTTTGTTTTTCTTAGCTGTA
                     TAGTATTCCATTGTGTATATATACCACATTTTCTTTACCCATCCTTCAGTTGAGGGAC
                     ATCTAGGTTGTTTCCAGTGTCTGGCTATTATGAATAAAGCTGCTGTGAACATAGTTGA
                     GCCAATGCCTTTGTGGGATGGTAGAACATCTTTTGGATATATGCCCAGGAGTGGTCTT
                     GAGGTAGAACTATTCCCAGTTTTCTGAGAAACTGCTAAATGTATTTCTAAAGTGGATG
                     GACAAGTTTGCACTCCCACCAGCAATGGAGGAGTGTTCCCACTTGCTCCACATCCTTG
                     CCAGCATGTGCTATCGCTTGAGTTTTTTATCCTAGTCCTTCTGATGGGTCTAAGATGG
                     GACCTCAGAATCGTTTTGATCTGCACTCCCCTGATGACTCATGATGTTGAACATTTCT
                     TCAAGCACTTCTCGGTCATTCAAGATTCCTTTGTTGAGAATTCTCTGTTTAGCTGTGT
                     GTGTGTGTGTGTGTGTGTGTGTGTGTGTGTGTGTGTGTGTAGCAGATATGCAGCTTAG
                     TCTTCATGTGGGTCCCAACAACTAGAGCAGGGTCTATTCCAAAAGCCACTGCCTGTCT
                     GTGGGATATGTTCTTCTAGCTGGGCTGCCTTGTCTGCCCTCAGTGGGAGAGGAAGTAC
                     CTAACCTCTCAGAGACTTGAAGTGTCAGGGTGGGGGGATACGAACAGGAGGCACCCAC
                     TCAGAGAAGGGGAGAGAGTGTGGTGGAAGGACTGTGGGAGGGAGTGACCAGGAGGGGG
                     ACAGTGAGCAGGATGTAAAGTGAATACGTTTTTAAAATCAATTCATTAATTCATTAAA
                     ATATTCAGGAGTTTCAAATCGCTTCTTGGCTGGAAGTGGGGCCTTGTTTCACTTCTCA
                     GAACTGGGGTTTTGTCTGGCTTGAACACATGCAGGGCTGGTGAGTACTGTCAAGGTCT
                     CTACGAGCTCATGTGTGTACCAGCCCTCTTGTCTGCATGACACTCTTTCCTTTGCAGT
                     CACCCACCAGGTTTCCTCCTCCTCTGCTGCACGGAGGATCCCTAAGCCCTAAGGGGAG
                     GGGCTCAATAGAGGGATTGGTGCCTGCTAGATAAGGGAAAATTAGTTTTCTCCAATGG
                     AGTAGCACTGGATAGATCCACCACACTGCAGGTCAGACCCCATGCCCAGGAGTAGTTG
                     GCTAATACAAACCAAACTCCATGGTCTTGGTGTGGTTTGGGTATTTTTGTCTTAATGC
                     TTTAAGTTTGTCTTGATTTTCTCTTTTGTTTTTGTTTTTCCTTTTTTGAGAGAGGAAA
                     AAACATGATATTGGGTGGATAGAGAGATGGGGGAGATCAGGGAGGTATTGGGGGAGGA
                     AAAAGAATATGATCAAACATATTTATGAAAAAATTAATAGAAATTTTTTGTTGTTGTT
                     TTTTCGAGACAGGGTTTCTCTGTATAGCCCTGGCTGTCCTGGAACTCACTCTGTAGAC
                     CAGGCTGGCCTTGAACTCAGAAATCTGCCTGCCTCTGCCTCCTGAGTGCTGGGATTAA
                     AGGCGTGTGCCACCACTGCCTGGCTAGAAATAATTTTTAAAAAGAGTTTCAGGTCACC
                     CAGGCTGGCCTTGAACTTGCTATGTTGCTGAGGAGGACTTTGAACTCCTGATCCTCCT
                     GCCTCTATCCCCTGAGTGTGGGAGTTACAGGTATGGACCATTATGCCTAGTTTTATGA
                     TAAGGATCAACCGGAGATCTTTGTGCCTGGTAGGTGTGATGGTTTGAATGAGAACAGC
                     CCTTATTGGCTCGTATATTTGGATGTTTGGCTCCCAGTTAGTGAACTGTTTGGGAAAA
                     ATTAGGAGGTGTGGCCTTGTTGGAGGAGGTGTGGCCTTACTGGAGGAGGCATGTCACT
                     GAGCTGGGCTTTGAGCTTTCAAAAGCCCCCACCAGGTCCAGTCTCCCCATCTCTCCAC
                     CTGCAACTTTCAGATCAGATGTGAGTTCTCAGCTACTACTCCATCTTATGCCTACTTC
                     CCTGCCCCCATGTTCCCCGCCATGATGATAATGGATTAAGCCACTGAAACTATAAGCC
                     AGCCCCCAGCTAAATGCTTTCTTTTATAAGTTGCCTTGGTCATGGTATGGTTCTATTG
                     TTACAGCAATAGAACAGTGACGACGACACTAGGCAAGCACAACCAAGCTTCATTCCTA
                     ACCCCTCCAGCATCTTCCAGAAAATCAAGCCAAAGCCTTCAATATGAGACTGGCTGAA
                     CTGCAAAGACAATTCATGTCCCAGGCCCAGAAGGTGTTAAAGTAAGGGCACTAAGTGG
                     TAAAGAGTGGGGTCCTGTAACTTGGAATGGAGATGTGTGGGAGGACCAAGGACTTTCG
                     ATCCTCAGCAGAAGATGTGCTCCCATCCCCTGCAATATTTTCTGCCTTTGACTGAGGA
                     AATTAACCCTTCATTGTCTGCTAAACCAGCATGAATTTCTCTTAAGGAGATGCCAGGC
                     AAGCCAATACTGATGTCCCCCAGGGCCCACCAATAGTTGTCTCTAGATCTATAACCAG
                     ACCAAAGCTTAAGGCAGTCTCGTAGCGGAGAGATAGAAAGTGTGGTTCGCAAGGAAGT
                     ACTACTCATGAGGTACTACTAAGGAGCTTAATGAGTTTGCTAATTAATTCAAGCAGAA
                     GTCTGAGGAATATGTGTGGGAATGGATCTTAAGGGCATGGGCTAATGGTGAACGGAAC
                     ATAAAACTGGGTCAGGCTGAGTTTATTAATATGGGCCCATTGAGTGGAGATTTTTAGG
                     TTGAATGTGGAAGGTGTTTGAATGGTTAGATAAAGCATTTGTCAAAAGATGGCCGACT
                     GAAATGGAGTTAAAGATGCCCGATATCCCCTGGTTTGGTGTTGATGAAGGAAGTTGAA
                     GGAAACCATGACGTCAGAGCAGGTACCCTATGTAAAACCTAATTCTCCACAATGGAAA
                     GGCCCAGAAGATGTGCCATTCACTAATCCTGTGGCGTGCAAAATGGTGATAGGTGTAC
                     CAACACATTTGAAGAGCTCTGTTATTGCCCTTTTCCTTGTGCCAGACCTTAGGGTTGG
                     AGGCGCTGCTGCACCGTTGCATGAATTAAGTGCAGTGGGTTTAATTGAGCCCCAAAGT
                     AGAAAGGAGCAGGGGCCAGGTGGCAGCCCTGAATCAACAAAGGCAAAGTGATCAGAGT
                     CATAATGGCAGCATAAGCAAAGCAATGTCATAACGGCCTGCCCTGTAATGCACAGGCA
                     AAGGGATGTTTGTGGTGGCATGACTTTTGGGACGGGATAATCAACCATGGTGTTTCCT
                     GGCATGGAATAGATAAGATGCCTACTAAATTTTTGCCCAGCCCTGGGCATTGAGCCTT
                     TGACAGAGATCCATTCAGTGCACGGATCCACCAGGAGTTTGTATCTTTCTGCAGTCAT
                     GACTAAGTTCACAGCAATCATCACTCTTACCACTAGGTGGCACTCATGTCCCTTTGGA
                     GTGCACCTCTTCCCTTCTGGGAGGCTTGAGGGGTCAGAGCAGGCATCCTTCATTCCTG
                     CCATGGATGAAGATGCCACTTAGAAGTCTCCAAGTCAGAGTGTAGTACACGTGGGCAC
                     CACACCCGACAGCCCCAGACAACCAAGAGAACTTTTTGTCTTCATTCATTCTAGAACA
                     CAGGACTGTGTTGTGTGTGGACTGATTTTGTGTTGTTCCCCCCCCCCCCACCTCCAAA
                     CCATATATTAAAATCCTACCCTCGGTGTGATGGTATATTAGGTAGTGGACCTTTGGAA
                     GATGTTTGGGTCAAGAGTAAACCCCTGTCAAATGGGATTAGTGTCCTTATAAAAAGAG
                     ACAGGAGAAACCCAGTATGGTATCAC"
                     /label="AAGGCAGAACACAAGGGGGCCTGCTGAGGCTGTGGGTGACAATGAGTCTC
                     CCTGGGCACAGAGCGGGGTGGGGTAGGGTGGGGTGGGGAGAACCTCTGAAGGGCAGAA
                     GGACCCAGCTCAACACTCAGAACAGCTCCTTCTGGAAGGAACTGCTACAGAGATCAAA
                     GGAGACACAGCATGTAAAACATTAGCACAGTGATGTTGGAGCCAGGAAATACCTAGGT
                     GTGACCGTGTCTGGGAGAGTCTCTGGTGGTGGGGCTCTACCCAGGTAGCTCTCTGCTT
                     GGGCTGGGTGGTTACAAAGGTCCCAGGGAGGGGTGATCGCTACCTGTTTGCTGCTACA
                     TATTTCAGAATTGTCTATCTTTTTTTCCTTTAATTTTTTTTAGATCATGTGTGTGTGT
                     ATATTTGTCTGTGGGGGGTATGTTTGTGTGTATGAGTGCAGGTGCCCAAGGAGTCCAG
                     AAGAAGGGGACAGCTCCCCCTCGGCAAGGGCTCTTAACCACTGAGCTACCTCTCCAGC
                     CACACACCACTACCAAAACAAAACAAAATAAAACCCCACATCCCATTTCCCCTTCCAA
                     GTGAGGCTCAAGCATCCTTGCCTGGGCCCGCCTTCCTGTCCAGCCTCTTGGGTTTGTG
                     GAGAATAACATGGGCATCCTGCATTTTATGGCTAAAATGTACCTATTCGTGAATATAC
                     AGCGTGCATGTCCTTTGGGGGAGTGGGTTACCTCGCTCAGAATGATATACCCAAGATC
                     CATTCTTTAGCCTTCAAAATCCATGATGACTTTGTTTTTCTTAGCTGTATAGTATTCC
                     ATTGTGTATATATACCACATTTTCTTTACCCATCCTTCAGTTGAGGGACATCTAGGTT
                     GTTTCCAGTGTCTGGCTATTATGAATAAAGCTGCTGTGAACATAGTTGAGCCAATGCC
                     TTTGTGGGATGGTAGAACATCTTTTGGATATATGCCCAGGAGTGGTCTTGAGGTAGAA
                     CTATTCCCAGTTTTCTGAGAAACTGCTAAATGTATTTCTAAAGTGGATGGACAAGTTT
                     GCACTCCCACCAGCAATGGAGGAGTGTTCCCACTTGCTCCACATCCTTGCCAGCATGT
                     GCTATCGCTTGAGTTTTTTATCCTAGTCCTTCTGATGGGTCTAAGATGGGACCTCAGA
                     ATCGTTTTGATCTGCACTCCCCTGATGACTCATGATGTTGAACATTTCTTCAAGCACT
                     TCTCGGTCATTCAAGATTCCTTTGTTGAGAATTCTCTGTTTAGCTGTGTGTGTGTGTG
                     TGTGTGTGTGTGTGTGTGTGTGTGTGTGTGTAGCAGATATGCAGCTTAGTCTTCATGT
                     GGGTCCCAACAACTAGAGCAGGGTCTATTCCAAAAGCCACTGCCTGTCTGTGGGATAT
                     GTTCTTCTAGCTGGGCTGCCTTGTCTGCCCTCAGTGGGAGAGGAAGTACCTAACCTCT
                     CAGAGACTTGAAGTGTCAGGGTGGGGGGATACGAACAGGAGGCACCCACTCAGAGAAG
                     GGGAGAGAGTGTGGTGGAAGGACTGTGGGAGGGAGTGACCAGGAGGGGGACAGTGAGC
                     AGGATGTAAAGTGAATACGTTTTTAAAATCAATTCATTAATTCATTAAAATATTCAGG
                     AGTTTCAAATCGCTTCTTGGCTGGAAGTGGGGCCTTGTTTCACTTCTCAGAACTGGGG
                     TTTTGTCTGGCTTGAACACATGCAGGGCTGGTGAGTACTGTCAAGGTCTCTACGAGCT
                     CATGTGTGTACCAGCCCTCTTGTCTGCATGACACTCTTTCCTTTGCAGTCACCCACCA
                     GGTTTCCTCCTCCTCTGCTGCACGGAGGATCCCTAAGCCCTAAGGGGAGGGGCTCAAT
                     AGAGGGATTGGTGCCTGCTAGATAAGGGAAAATTAGTTTTCTCCAATGGAGTAGCACT
                     GGATAGATCCACCACACTGCAGGTCAGACCCCATGCCCAGGAGTAGTTGGCTAATACA
                     AACCAAACTCCATGGTCTTGGTGTGGTTTGGGTATTTTTGTCTTAATGCTTTAAGTTT
                     GTCTTGATTTTCTCTTTTGTTTTTGTTTTTCCTTTTTTGAGAGAGGAAAAAACATGAT
                     ATTGGGTGGATAGAGAGATGGGGGAGATCAGGGAGGTATTGGGGGAGGAAAAAGAATA
                     TGATCAAACATATTTATGAAAAAATTAATAGAAATTTTTTGTTGTTGTTTTTTCGAGA
                     CAGGGTTTCTCTGTATAGCCCTGGCTGTCCTGGAACTCACTCTGTAGACCAGGCTGGC
                     CTTGAACTCAGAAATCTGCCTGCCTCTGCCTCCTGAGTGCTGGGATTAAAGGCGTGTG
                     CCACCACTGCCTGGCTAGAAATAATTTTTAAAAAGAGTTTCAGGTCACCCAGGCTGGC
                     CTTGAACTTGCTATGTTGCTGAGGAGGACTTTGAACTCCTGATCCTCCTGCCTCTATC
                     CCCTGAGTGTGGGAGTTACAGGTATGGACCATTATGCCTAGTTTTATGATAAGGATCA
                     ACCGGAGATCTTTGTGCCTGGTAGGTGTGATGGTTTGAATGAGAACAGCCCTTATTGG
                     CTCGTATATTTGGATGTTTGGCTCCCAGTTAGTGAACTGTTTGGGAAAAATTAGGAGG
                     TGTGGCCTTGTTGGAGGAGGTGTGGCCTTACTGGAGGAGGCATGTCACTGAGCTGGGC
                     TTTGAGCTTTCAAAAGCCCCCACCAGGTCCAGTCTCCCCATCTCTCCACCTGCAACTT
                     TCAGATCAGATGTGAGTTCTCAGCTACTACTCCATCTTATGCCTACTTCCCTGCCCCC
                     ATGTTCCCCGCCATGATGATAATGGATTAAGCCACTGAAACTATAAGCCAGCCCCCAG
                     CTAAATGCTTTCTTTTATAAGTTGCCTTGGTCATGGTATGGTTCTATTGTTACAGCAA
                     TAGAACAGTGACGACGACACTAGGCAAGCACAACCAAGCTTCATTCCTAACCCCTCCA
                     GCATCTTCCAGAAAATCAAGCCAAAGCCTTCAATATGAGACTGGCTGAACTGCAAAGA
                     CAATTCATGTCCCAGGCCCAGAAGGTGTTAAAGTAAGGGCACTAAGTGGTAAAGAGTG
                     GGGTCCTGTAACTTGGAATGGAGATGTGTGGGAGGACCAAGGACTTTCGATCCTCAGC
                     AGAAGATGTGCTCCCATCCCCTGCAATATTTTCTGCCTTTGACTGAGGAAATTAACCC
                     TTCATTGTCTGCTAAACCAGCATGAATTTCTCTTAAGGAGATGCCAGGCAAGCCAATA
                     CTGATGTCCCCCAGGGCCCACCAATAGTTGTCTCTAGATCTATAACCAGACCAAAGCT
                     TAAGGCAGTCTCGTAGCGGAGAGATAGAAAGTGTGGTTCGCAAGGAAGTACTACTCAT
                     GAGGTACTACTAAGGAGCTTAATGAGTTTGCTAATTAATTCAAGCAGAAGTCTGAGGA
                     ATATGTGTGGGAATGGATCTTAAGGGCATGGGCTAATGGTGAACGGAACATAAAACTG
                     GGTCAGGCTGAGTTTATTAATATGGGCCCATTGAGTGGAGATTTTTAGGTTGAATGTG
                     GAAGGTGTTTGAATGGTTAGATAAAGCATTTGTCAAAAGATGGCCGACTGAAATGGAG
                     TTAAAGATGCCCGATATCCCCTGGTTTGGTGTTGATGAAGGAAGTTGAAGGAAACCAT
                     GACGTCAGAGCAGGTACCCTATGTAAAACCTAATTCTCCACAATGGAAAGGCCCAGAA
                     GATGTGCCATTCACTAATCCTGTGGCGTGCAAAATGGTGATAGGTGTACCAACACATT
                     TGAAGAGCTCTGTTATTGCCCTTTTCCTTGTGCCAGACCTTAGGGTTGGAGGCGCTGC
                     TGCACCGTTGCATGAATTAAGTGCAGTGGGTTTAATTGAGCCCCAAAGTAGAAAGGAG
                     CAGGGGCCAGGTGGCAGCCCTGAATCAACAAAGGCAAAGTGATCAGAGTCATAATGGC
                     AGCATAAGCAAAGCAATGTCATAACGGCCTGCCCTGTAATGCACAGGCAAAGGGATGT
                     TTGTGGTGGCATGACTTTTGGGACGGGATAATCAACCATGGTGTTTCCTGGCATGGAA
                     TAGATAAGATGCCTACTAAATTTTTGCCCAGCCCTGGGCATTGAGCCTTTGACAGAGA
                     TCCATTCAGTGCACGGATCCACCAGGAGTTTGTATCTTTCTGCAGTCATGACTAAGTT
                     CACAGCAATCATCACTCTTACCACTAGGTGGCACTCATGTCCCTTTGGAGTGCACCTC
                     TTCCCTTCTGGGAGGCTTGAGGGGTCAGAGCAGGCATCCTTCATTCCTGCCATGGATG
                     AAGATGCCACTTAGAAGTCTCCAAGTCAGAGTGTAGTACACGTGGGCACCACACCCGA
                     CAGCCCCAGACAACCAAGAGAACTTTTTGTCTTCATTCATTCTAGAACACAGGACTGT
                     GTTGTGTGTGGACTGATTTTGTGTTGTTCCCCCCCCCCCCACCTCCAAACCATATATT
                     AAAATCCTACCCTCGGTGTGATGGTATATTAGGTAGTGGACCTTTGGAAGATGTTTGG
                     GTCAAGAGTAAACCCCTGTCAAATGGGATTAGTGTCCTTATAAAAAGAGACAGGAGAA
                     ACCCAGTATGGTATCAC"
                     /note="Geneious type: Editing History Deletion"
     primer_bind     101..126
                     /Sequence="AAGGGTGTGGGATGAGTTGAAAAACG"
                     /Tm="64.0"
                     /%GC="46.2"
                     /Hairpin_Tm="None"
                     /Self_Dimer_Tm="None"
                     /created_by="tjkro"
                     /label="LR_screen_F"
     misc_feature    complement(492..5409)
                     /created_by="tjkro"
                     /modified_by="tjkro"
                     /label="5' Arm of Construct"
     exon            5410..5529
                     /created_by="tjkro"
                     /modified_by="tjkro"
                     /label="GJA4 Exon 1"
     gene            5410..6009
                     /created_by="tjkro"
                     /label="GJA4 Gene"
     primer_bind     5815..5838
                     /Sequence="CACCACACATCACCACGTTTTCAC"
                     /Tm="63.0"
                     /%GC="50.0"
                     /Hairpin_Tm="None"
                     /Self_Dimer_Tm="None"
                     /created_by="tjkro"
                     /label="37Flox/LacZWT_F"
     misc_feature    6010..11608
                     /Original_Bases="TGCCCTGGGCTTCTGAGTCCCTCACCCCATCTTCCCTCACT
                     CCCAGCCCCACCGGCAAGTGCAAAGATTCAAATGAGGCCCTCAACATTTTTAATGAGG
                     CATGGAAGATGGGAACGGGACCCCTAATAACCATCTCTCCCCACCCCTGCTCTCTTGG
                     GGGTTGCCAGCCTTGAACAAAAGGGAGGAAGGGCATGGCACAACTGTGTGTGACCTTG
                     GATAAGTTCCTCAACTGTTCTGTTTCCATAGGAACCTCTATTCAATCCACATGTCTTC
                     GGGTTGTGGTCACCCTGGGGCACTGGCCTGTGAAAGAAAGCACAATGTGTGGTTAGAT
                     TGGGACCCTAGCACAGGCGGACCTCCCAAGGGCTTACATCCCATGGACATATGTCTAG
                     TGGGGGAGCTGAGAAAGGCTTTGTGCTGCCCTGCTGATGGCCCTCTGACCCTTGTCTC
                     CCTGCAGAGAGAGGCCCTGGAAACATGGGCGACTGGGGCTTCCTGGAGAAGTTGCTAG
                     ACCAGGTCCAGGAACACTCGACCGTGGTGGGCAAGATCTGGTTAACGGTGCTCTTCAT
                     CTTCCGCATCCTCATCCTGGGGCTGGCTGGCGAGTCGGTGTGGGGCGACGAGCAGTCT
                     GATTTTGAGTGTAACACAGCCCAGCCGGGCTGCACCAACGTCTGCTATGACCAGGCCT
                     TCCCCATCTCCCACATCCGATACTGGGTGCTGCAGTTCCTCTTCGTCAGCACACCCAC
                     CCTGATCTACCTGGGCCACGTCATCTACCTGTCTCGGCGGGAAGAGCGGTTGCGGCAG
                     AAAGAGGGAGAGCTCCGGGCGCTGCCATCCAAGGACCTACATGTAGAGCGGGCACTGG
                     CTGCCATCGAACATCAGATGGCCAAGATCTCGGTGGCAGAGGACGGTCGTCTTCGGAT
                     TCGTGGGGCGCTCATGGGTACCTATGTGGTCAGCGTGCTGTGTAAGAGTGTGCTGGAG
                     GCAGGCTTCCTCTATGGCCAGTGGCGCCTCTATGGCTGGACCATGGAGCCGGTGTTTG
                     TGTGCCAGCGTGCGCCCTGCCCCCACATCGTGGACTGCTATGTCTCTCGACCCACTGA
                     GAAGACTATCTTCATCATCTTCATGCTGGTGGTAGGAGTCATCTCCCTGGTGCTCAAC
                     CTGCTGGAGCTGGTTCACCTGCTGTGTCGGTGTGTCAGCCGGGAGATAAAGGCACGAA
                     GGGACCACGACGCCCGCCCGGCCCAGGGCAGTGCCTCAGACCCTTACCCTGAACAGGT
                     TTTCTTCTACCTCCCCATGGGCGAGGGACCCTCTTCCCCACCGTGTCCCACCTACAAC
                     GGGCTCTCATCCACTGAGCAGAACTGGGCCAACTTGACCACAGAGGAGAGACTGACCT
                     CTTCCAGACCTCCCCCATTTGTAAACACAGCTCCCCAGGGTGGCCGAAAGTCCCCTAG
                     CCGCCCCAACAGCTCTGCATCCAAGAAGCAGTATGTGTAGGGATCTGGGGCTAATGTC
                     ACTCAACAGAGCTGCCCCGAGGAGCACGCACGTGTACCTTGGCTGCCTCTCTGGCGGT
                     CCACTCCTCAAAGGCACCTCAGAGACAACTGGGCCAGGGAGGTGGACATTCGCTGGGC
                     AGAGGACCTGGTCACAGATGGTTCTGGAATACCTGGAGCCTTTGTGATGACCAGAGGA
                     CACTGGCTGCTTACCAGAATGTGACACTACCCAGACTGGGTCACAGCAGGTGGGAGTG
                     CTCTTGACTAAGTGTTCTGTGAACCCTCGATCCTTTTCACCTGTTGCTGAGGGACCCA
                     GCGCCAAGTTGACTTTCGAGCCTCCCCTATTAGACGAGTCACTGAACCCTGGGTTTTC
                     ATCACACCCCACTTCTCCTGGGAAAAAGCACTGATGCAGGCTGCTGGCTCAGCCTCGT
                     CACCTGGACAGACACAGCCTGCGCCGGAGCTGGCCCTTGCCAGGGGAACTGGTTGATG
                     TCTTGTTTTTCTCACTTCTAGTTCCACTGTTTATGATCCTCAAATAAACAGGACTCCA
                     TCATAAG"
                     /label="TGCCCTGGGCTTCTGAGTCCCTCACCCCATCTTCCCTCACTCCCAGCCCC
                     ACCGGCAAGTGCAAAGATTCAAATGAGGCCCTCAACATTTTTAATGAGGCATGGAAGA
                     TGGGAACGGGACCCCTAATAACCATCTCTCCCCACCCCTGCTCTCTTGGGGGTTGCCA
                     GCCTTGAACAAAAGGGAGGAAGGGCATGGCACAACTGTGTGTGACCTTGGATAAGTTC
                     CTCAACTGTTCTGTTTCCATAGGAACCTCTATTCAATCCACATGTCTTCGGGTTGTGG
                     TCACCCTGGGGCACTGGCCTGTGAAAGAAAGCACAATGTGTGGTTAGATTGGGACCCT
                     AGCACAGGCGGACCTCCCAAGGGCTTACATCCCATGGACATATGTCTAGTGGGGGAGC
                     TGAGAAAGGCTTTGTGCTGCCCTGCTGATGGCCCTCTGACCCTTGTCTCCCTGCAGAG
                     AGAGGCCCTGGAAACATGGGCGACTGGGGCTTCCTGGAGAAGTTGCTAGACCAGGTCC
                     AGGAACACTCGACCGTGGTGGGCAAGATCTGGTTAACGGTGCTCTTCATCTTCCGCAT
                     CCTCATCCTGGGGCTGGCTGGCGAGTCGGTGTGGGGCGACGAGCAGTCTGATTTTGAG
                     TGTAACACAGCCCAGCCGGGCTGCACCAACGTCTGCTATGACCAGGCCTTCCCCATCT
                     CCCACATCCGATACTGGGTGCTGCAGTTCCTCTTCGTCAGCACACCCACCCTGATCTA
                     CCTGGGCCACGTCATCTACCTGTCTCGGCGGGAAGAGCGGTTGCGGCAGAAAGAGGGA
                     GAGCTCCGGGCGCTGCCATCCAAGGACCTACATGTAGAGCGGGCACTGGCTGCCATCG
                     AACATCAGATGGCCAAGATCTCGGTGGCAGAGGACGGTCGTCTTCGGATTCGTGGGGC
                     GCTCATGGGTACCTATGTGGTCAGCGTGCTGTGTAAGAGTGTGCTGGAGGCAGGCTTC
                     CTCTATGGCCAGTGGCGCCTCTATGGCTGGACCATGGAGCCGGTGTTTGTGTGCCAGC
                     GTGCGCCCTGCCCCCACATCGTGGACTGCTATGTCTCTCGACCCACTGAGAAGACTAT
                     CTTCATCATCTTCATGCTGGTGGTAGGAGTCATCTCCCTGGTGCTCAACCTGCTGGAG
                     CTGGTTCACCTGCTGTGTCGGTGTGTCAGCCGGGAGATAAAGGCACGAAGGGACCACG
                     ACGCCCGCCCGGCCCAGGGCAGTGCCTCAGACCCTTACCCTGAACAGGTTTTCTTCTA
                     CCTCCCCATGGGCGAGGGACCCTCTTCCCCACCGTGTCCCACCTACAACGGGCTCTCA
                     TCCACTGAGCAGAACTGGGCCAACTTGACCACAGAGGAGAGACTGACCTCTTCCAGAC
                     CTCCCCCATTTGTAAACACAGCTCCCCAGGGTGGCCGAAAGTCCCCTAGCCGCCCCAA
                     CAGCTCTGCATCCAAGAAGCAGTATGTGTAGGGATCTGGGGCTAATGTCACTCAACAG
                     AGCTGCCCCGAGGAGCACGCACGTGTACCTTGGCTGCCTCTCTGGCGGTCCACTCCTC
                     AAAGGCACCTCAGAGACAACTGGGCCAGGGAGGTGGACATTCGCTGGGCAGAGGACCT
                     GGTCACAGATGGTTCTGGAATACCTGGAGCCTTTGTGATGACCAGAGGACACTGGCTG
                     CTTACCAGAATGTGACACTACCCAGACTGGGTCACAGCAGGTGGGAGTGCTCTTGACT
                     AAGTGTTCTGTGAACCCTCGATCCTTTTCACCTGTTGCTGAGGGACCCAGCGCCAAGT
                     TGACTTTCGAGCCTCCCCTATTAGACGAGTCACTGAACCCTGGGTTTTCATCACACCC
                     CACTTCTCCTGGGAAAAAGCACTGATGCAGGCTGCTGGCTCAGCCTCGTCACCTGGAC
                     AGACACAGCCTGCGCCGGAGCTGGCCCTTGCCAGGGGAACTGGTTGATGTCTTGTTTT
                     TCTCACTTCTAGTTCCACTGTTTATGATCCTCAAATAAACAGGACTCCATCATAAG"
                     /note="Geneious type: Editing History Replacement"
     misc_feature    6010..>11120
                     /note="Synthetic Cassette"
     misc_feature    6037..6061
                     /note="B1 Gateway"
     misc_feature    6074..6121
                     /note="Frt"
     primer_bind     complement(6118..6141)
                     /Sequence="GGTGGTGTGGGAAAGGGTTCGAAG"
                     /Tm="65.6"
                     /%GC="58.3"
                     /Hairpin_Tm="34.3"
                     /Self_Dimer_Tm="None"
                     /created_by="tjkro"
                     /label="LR_Screen_R"
     intron          6122..6996
                     /note="mouse En2 intron"
     misc_feature    6994..6996
                     /note="Splice Acceptor"
     exon            6997..7169
                     /note="mouse En2 exon"
     misc_feature    7011..7088
                     /note="FCHK std_gpr"
     misc_feature    7181..7774
                     /note="ECMV IRES"
     gene            7775..10835
                     /gene="lacZ"
                     /note="lacZ"
     primer_bind     10800..10826
                     /Sequence="GCTACCATTACCAGTTGGTCTGGTGTC"
                     /Tm="65.2"
                     /%GC="51.9"
                     /Hairpin_Tm="63.9"
                     /Self_Dimer_Tm="30.2"
                     /created_by="tjkro"
                     /label="37LacZKI_F"
     misc_feature    10874..11117
                     /note="SV40 polyadenylation site"
     misc_feature    <11121..11177
                     /note="synthetic loxP region"
                     /modified_by="tjkro"
                     /label="Synthetic loxP Region"
     misc_feature    11121..11154
                     /note="Downstream LoxP"
                     /modified_by="tjkro"
                     /label="3' loxP"
     exon            11178..11608
                     /created_by="tjkro"
                     /label="GJA4 Exon2"
     gene            11178..11608
                     /created_by="tjkro"
                     /label="GJA4 Gene"
     primer_bind     complement(11340..11364)
                     /Sequence="CCTCAGCAACAGGTGAAAAGGATCG"
                     /Tm="64.0"
                     /%GC="52.0"
                     /Hairpin_Tm="39.1"
                     /Self_Dimer_Tm="None"
                     /created_by="tjkro"
                     /label="37LacZKI_R"
     misc_feature    11609..14763
                     /created_by="tjkro"
                     /modified_by="tjkro"
                     /label="3' Arm of Construct"
     misc_feature    
                     /Original_Bases="ACTTCTTCCTGATCTAACTGTGCCGGCTCACTGGCCACTCA
                     GTTGCTGACCTCAGAATCCTTTTTCTTGTTTTTCTTTGATTTTTGTTGTTAGCTTGGC
                     TTTTCTTGAGAATGGGTCACTCGATAATTCAGACTGTCCTGTACAGAACCGAGGGTAA
                     AGAAACACTTGTAAAAATGCCACGGTGAAACCCACTATTTTGTATGTTAACTTCAAAG
                     ACAAAAGATATGGCTGAACATGGTAGTGCCTTTAATCTACACTCTTTTGGCAGAGAGG
                     GGCAGATCTCTGTGAGTTCTAGGCCAGTCTTCTCTACATAGTGAGTTCTAGACCAGCC
                     AGAGCCAGTGCCAGCTCTCACATCAGGTAGCTCATGACTGCCTCTAACTCAACTCCAG
                     GAGATCTGACATCTTCTGGTGTCCACAGGCACTGTGCATGCGAGAGCACACACACACT
                     CACACACACACACAAAACCACATAGACAGACAGACAGACAGACAGACAGACAGACAGA
                     TAGATGATAGGTAGGTAGGTAGATTTTAAAACTGTTTCCATATTTTTTCATGCTTGTG
                     TTCAAATAAAATCAGAATAACAGTGTAACAGTGTGGCCACAGGTCTGTGTTCTGCCTT
                     TTCCACTTCCCTTGAATTGCCAGCCTCCCTCACAACCATTAAATGCCTCTGGAGACAC
                     CGGTTAGGTCACGGGCTGTGGGTTGCTCCTCTCTAGGACTTGTGATGCTCCGCTCGTC
                     TGTACTAGATACACTGTGATACAGGCACTGCACAGATGGCTTTCCCAAGTCCTATTTC
                     TTTGAAAGAAAGATATTCCAAGAAGAGAAATGAAAGAAAGAGTCATAAGTTAGTAAAT
                     TGTAAACTGAAAGAAATTTAGGGGCTTTCTCTCTGGAAATGAAAGGAAGTCATTGTAG
                     ATATCCAAAACTATGGACACACCCTAATTACAAGAAGGGACAGCAGTGACCTCCAAGT
                     GGGTGGAGATGGTGCTGTCTAAGAGGAGCCAAGGGAGCCAGACCCACAGGTCCCCTAA
                     GGAAACTGGACATTCATTCTCTAAAGGGAATGAAGCCAGGAGAAACACCCTGCCTGTG
                     AGGACATGAGGGGACAATGTGCCAAACAGGGAGACGTCCCCACTCCAGATCACAGAAC
                     ATAAAGGCTAAGCCTAGCCTGGAGAGTGCAGAAGCCAGCTGAGACACTCCTTCTCAAT
                     GACTTGACGCCTTAGCAACTCACCTGGCATCTATTTTAGTGTGTAAGGTCAGGTGACT
                     TGCTACTTTATCCCCTAAATAACTTACAGTTCCGGAAGTAGTTACTGGGTAACCTTCC
                     TGCATAGATGTGTGATGTCAGCAGTAGTGTGTGTGTGTCTGTCTGTCTGTCTGTCTGT
                     GTCTATCTGTGTATGTGTGTGTCTGTGAATATCTGTGTATTTCTGTGTGTGTCTGTGT
                     GTATGTCTGTGTGTATGCATGTGTGTATGTGTATGTGTGTCTGTGTCTGTGTGTGTCT
                     GTATGTTTAAGTGTCTGTGTGTGTATGTGTATGTCTGTGTGTATGTATATGTCTGTGT
                     CTATGTGTGTGTGTGTGTGTGTCTCTGTGTGTATGTGTATGTCTGTGTCTATGTGTGT
                     GCATATCGGTGTCTCTGTGTGTATATGTGTGTCTCTCTGTGTATGTGTATGTCTGAGT
                     CTATGTGTGTGTATGTGTGTCTCTGTGTGTGTATGTGTGTGTGAGAGAGAGAGAGCTT
                     CCATTTATTTATTTGTGTGTGCACACACACACATGCACATGTATGAGTTGGGGGAGAC
                     AGTCCTGCCAGAACTAGCATGTGTCTGTCAAAGGGCAACTTACTGGGAGCTGGCTCTC
                     TCCTTCCACCATGTGGATTGCAAGGCTAGACCCACTCACCAGCCTTGGTGGCAAGCAC
                     CTTTACCATCTGATCCATCTGGGCAGCCCGTTGACCAGACGGATAAACAAGAATGCGT
                     AAACAAGAACTCAGCCTCACCAAACTGCCATTGTATCCGCCCCTCTTGGTCTCTTCAC
                     TAACCTGAGCCGTTGGTGCATCTAATAAACACTGGGCTTCGTCTGACTCACTGAACTC
                     TCCAGAACAAATAACAGGCCTATTGGAATGGGAGTCTAGGCAGTCTTATCTCACCACA
                     CCATATATCCTTGCTTTGTTCAGGTTCAGCTAAAGCCCTAAATGAAGCTGTTCCCCTG
                     GCTTCTGTGCCTGCCCTGTGGGGAGGTTCTGAAACCAGGGCCTCAGCTAGTTTCCAGC
                     TGAAATCCCGGAGGCTTCCACAAGTAACCTGTCATGGGCTGCTGGAACCTGAAATTCA
                     AGCAAGAAAAGTGATAACACCCGCAGCAATTAGGCATTATCACCCTCACTCAGCTCAC
                     GGATCCTACTGACAAGAGCTGTCCCCTTGAATCTGGACCCTGTCAGGCAGAGCATGAG
                     CTAAGCCTACCTATGCTAAGTCAGATTTACCCCGTGTCTGAGGAATCCAAGGAGCTCC
                     ACTCACTTCCATGGCATCCCTGGTGGAGACCTGAGGGCTGGGTTCTTAGTCTGCATGG
                     TAGAGGGTTGCTCTTCTTAGAGGAAGGGTCAGAAAGGAGTGTGTGTGTGTGTGTGTGT
                     GTGTGTGTGTGTGTGTGCACATATATGTTTAGTACAGGGTCTCAACCAGGCTGTGGTG
                     ATGCACACCTTTAACTCCAGCACTTGGGAGGAAGAAATTCATAGATGAGGCTATAACA
                     ACATGGAAAAGGGCAGCAGACAGGAGTATATATCTTAGGAGTAATAGTGTAGAGCGCC
                     TTCCTAGCATGTACGAAGCAGGAGGATCAGAAGTTCAAGACAATGCTCAGCTCCCCAA
                     TGAATTTGAAACCAGCCTGATCTATATGAGACCCTATCTCAAAAATGAAAATCAAATG
                     TCACACGTCACATGCCTTCACCCAAACACCCTCAAAATGGAATCATGTCTAAATTAAA
                     ATGCAAGAGACATTAATTTCGTTGTGATCTTCAATTAGGCAAAGATTTCATTTTATAG
                     TAAACTGAATTTTCTGGGGAAAAAAAAGGGGGGAAATAGACCTTCATTAAATTTAATG
                     TGATTTGACAGAGGCCTGCAGGGCAGGGCTGTTATACCTGCTGCTCTAGAGGCTGAGG
                     GAGGAGAATAGTAACTTCAAGACCAGCGTGGGCAACTTAAAAAGGCCTTGTCTCAAAG
                     TAAAAGTTAAAGACGCCGGATGGTGGCGCACGCCTTTAATCCCAGCACTCGGGAGGCA
                     GAGGCAGGTGGATCTCTGAGTTCAAGGCCAGCCTGGTCTACAGAGTGAGTTCCAGGAC
                     AGCCAGGGCTACACACAGAGAAACCCTGTCTCGAAAAACCAAAACAAAAAACAAAAAC
                     AAACACCAAAGGGTATCATGTGCTTTAGGCTGGACTCCAACTCACTTAGGATGACTCT
                     GAATTTCTGATCCTTCTGCCTGTATCTTCTGAGCGCTAGGATTAAGTGTAGATCACCA
                     TGTCTAGTTTATGTGGTGCTGAGAATGGAGTCCAGCGCTTCACAGATGCCAGGCCGGC
                     ACTCCACCAGTATGCTGGCACCTACATCCCCAGGCCTCGTTTTGCCTTTTGAGACAGA
                     ATCTCAACAGGTAGCTCAATATGGCCTTAAATTCAAAATCCTCCTGCCTCAGCCTTGT
                     AACTAACTGCTGGAATGATAGGCGTGCAGCCACATACTGATGCCGGTCTTTATTGGTG
                     GGCAAATATCTATTTCAGAAAGACTACAGGAGCTGGCAGTGTAGCGTTACCGGCAGAG
                     AACCTATCTAGCATGTGCAAGGCCCTGGGGTTGATCCCCAGAATCAGGGACATATGGA
                     TGAAATAATAAAACACTGGTCATCGGTGGCACGGGCCTTTAATCACAGCACCCAAGAG
                     GCAGAAGCAGAAGGATCGCTGTGAGTTCAAGGCCAGCCTGGTTTACAGAGGGAGTTCC
                     AGGACAGTCAGGGCTACACAGAGAAAGCATGCCTTGAAAACAAAACAAAACAAACAAA
                     AAGAACAAACACTTCATCCTTTGCTCCACATCACTTTATAGAATGGGGAGCAGGAGAG
                     CAAAGCACTAATAGAGAGCTGAAGTTGTAGGGACCTAGATAACTGGCCTATGTGCTAA
                     GTCCAGGAACCTCAATTAGCCAAGCTTGGCCATGACCCAGGGAATCTCTAAAACCAGA
                     AACAGGAACTCTCCAGAGGCCAGAGGATGAATCCCAGGAGGCAGAGCGAGGGCCACAG
                     ACAGGAAGCCAAGCCCAGTGCAAGGCTCATAAAGCTTCCCCAGTGGGGCTGCCCAGGT
                     CCCACGCTAAGATCGCAGGTACAAAAGCCAGATCCTAACCATGTGAGGAGCAGCTTTG
                     GCCCACCTTGGCTGATCTCTACCAGAGGCAAGGCATTGAGTCAATAAGATAATAAGCC
                     CAGAGGCCCCCTGAAGGACAGAGAAAATAACAGCAGGGTTTCTCAGAGGCAGACCTGC
                     TTAGAGTAAAGAGAGGATAGTTTCAAGACTGAGAACTCAGAGCCGGGCGTGGTGGTGC
                     ATGCCTTTAATCCCAGCACTCGGGAGGCAGAGGCAGGTGGATCTCTGAGTTCGAGGCC
                     AGCCTGGTCTACAAAGTGAGTTCCAGGACAGCCAGGGCTATACAGAGAAACCCTGTCT
                     CAGAAAAAAACTAAAAAAAAAAAAAAAAAAGACTGAGAACTCTCTACAGCCCCAGCCC
                     CTGCCCCTGCCCCAGCCCTAGCCCCTGCCCCTGCCCCTGCCCCAGTCCCTACCCCTGC
                     CCCTGCCCCTGCCCCAGCAGAACCCTTGGCATCATTTTCCAGTGGCGTTAGGCACACT
                     TAGATTTCAGTATGTATGAGGTCTTTGCTTGTTTGTTGAGAGTCTCGAGTAGCCCCGG
                     CTAACTTGAAACTTGCAACGTAGCCAAGGATGACCTTGAACTTCCGATCCTCCTGCCT
                     CTGGCTCTCAAGTGCTAGGATGGTAGCTATGTGCTACTGTGTCTGTTTTATCACGTGT
                     GTTTTATAAAGGCATTCAAGAGCTGGAGAGATGGCTCAGTGGTCAAGAGAGGACCCAA
                     GTTTTGTTCCCAGCATGCGAGCTGGGCACCACAACTCCCTTGTGACTTTGACTTCAGC
                     TCCAGAGGATCTGAGCCCTCTTCTGACCTATTTGGACACTGCACACATATGCATGTTC
                     ACATGCACACACATAATTTTAAAATGAAATAAAATCTTTAATTTAAAAAAAAAAAGAA
                     TTCCATGGGGTTCGGTCCATAGCTTAGTGATAGGGCCCAGCATATGTAAGGCCCTAGC
                     GCACACATCCACTACTCAGCATAGGAAACATGGAAGCACTTTTGCAACTCTACCAACT
                     CTTGAGTGTTCAATATGCCACAAGCCTCCAAAAATGCGGCTAGCTCAGGCTTCTCAGC
                     AGCTGAAAGTCTTTGAAAGAAGTCTGCACACCGAATATTGATGCCCTAGGTATCCAGG
                     CCTTATTTTCTAGTCCACAAATTCCCTCAAGTCCCCACTATGAATCTCAAATGCCTGA
                     ATCAATCCCTACAAATGGCAACATTTTGCAAACCGAGAACATGGGTACATTAAAGTTG
                     GTAGAATTTAGGTGAATTGGACTCAGAGATTCTGACAGAGCCCAGGAGACATCTTTGC
                     AAAAGAATGATGCCTGTGAGCTTGGGTTTGCAGAAGACAGAGAAGGAAAGGATGGGCA
                     AGCCCCACTCCATCCCCAGCCAGTTTGGATGGGAACTTTAAAGCAGTGCAGGAAGCAG
                     GCCAGGGACTCAGGAGAGAAAAGCAGGATGGATAGGGGCACACAGGGAGCCATCCCAT
                     ACGAGAGAATTACTGTCCCTGGGGTGGCAGTTGTCACGGAGACATCTGATCTCCTTCC
                     TGCTGGGGGTGGGGGTGGTCCTAAAATAAGTTGGAGGCAGGACAGACCTCCTACAATG
                     GAAGCCAAAGATGATACATCTTCCTGGAACTTAACAAGTAGGTGTGACCATGACTTCT
                     GTTCAGCCAATCCCTGCTGCCACCAAGACTATCCAGCAAAGGCACAGAGTGGGTAGAG
                     AGAGCACAAGAAGATCATGTCCCGGGACCACAGACTCCAGGAACAAAGCAGGATAGGG
                     TCAGCAATAGCCATCTCTTCAGCCCCCAAGATAACTTCATAGGAGACAAAACCAAGAT
                     GATCAAATGTGTTGGATTTTTAGAAATAAAGACCGATATAAAAGTGAATGCTGAATAG
                     CTGGGTGTGGTGGCGCACGCCTTTAATCCCAGCACTTGGGAGGCAGAGGCAGGCAGAT
                     TTCTGAGTTCGAGGCCAGCCTGGTCTACAAAGTGAGTTCCAGGACAGCCGGAGCTATA
                     CAGAGAAACCCTGTCTCGAGAAAAAAAAAAAGTGAATGCTGAGGTAGGGAGAAAGAGA
                     GATCCAGAAAAAGAAAGGGCCGGCCGGTGACAGGACCCCTGAATCCTCCTGCTTTTAT
                     ATAAACCAGTGTAGACCAAGCTGACCTTGAACTCGCAGAGATAGTCTGCTCCTGCCTC
                     CCGTGTGCTGGAACACTCGAAGGTTATTTTTTTCTTTTCTTGGGCTTTTTTTGGGGGG
                     CGGGGGTTGTTTGGGTTTGTTTGGGTTTTTGACAAGGTCTCATGAAGCCAAGATTTAC
                     CTGGAACTCTCTGTCATGTGAGGACAGCCTAGACCTCCTGATCCCTCTGCCTCTGCCT
                     CTGTCACAAGCATGAACCACACTCTCTGCTTGATTGTATATACTGCAATGCTGGTTTT
                     GTTTGTTTGCTTTTGTTTCTGTCTTTGTTTTTGA"
                     /label="ACTTCTTCCTGATCTAACTGTGCCGGCTCACTGGCCACTCAGTTGCTGAC
                     CTCAGAATCCTTTTTCTTGTTTTTCTTTGATTTTTGTTGTTAGCTTGGCTTTTCTTGA
                     GAATGGGTCACTCGATAATTCAGACTGTCCTGTACAGAACCGAGGGTAAAGAAACACT
                     TGTAAAAATGCCACGGTGAAACCCACTATTTTGTATGTTAACTTCAAAGACAAAAGAT
                     ATGGCTGAACATGGTAGTGCCTTTAATCTACACTCTTTTGGCAGAGAGGGGCAGATCT
                     CTGTGAGTTCTAGGCCAGTCTTCTCTACATAGTGAGTTCTAGACCAGCCAGAGCCAGT
                     GCCAGCTCTCACATCAGGTAGCTCATGACTGCCTCTAACTCAACTCCAGGAGATCTGA
                     CATCTTCTGGTGTCCACAGGCACTGTGCATGCGAGAGCACACACACACTCACACACAC
                     ACACAAAACCACATAGACAGACAGACAGACAGACAGACAGACAGACAGATAGATGATA
                     GGTAGGTAGGTAGATTTTAAAACTGTTTCCATATTTTTTCATGCTTGTGTTCAAATAA
                     AATCAGAATAACAGTGTAACAGTGTGGCCACAGGTCTGTGTTCTGCCTTTTCCACTTC
                     CCTTGAATTGCCAGCCTCCCTCACAACCATTAAATGCCTCTGGAGACACCGGTTAGGT
                     CACGGGCTGTGGGTTGCTCCTCTCTAGGACTTGTGATGCTCCGCTCGTCTGTACTAGA
                     TACACTGTGATACAGGCACTGCACAGATGGCTTTCCCAAGTCCTATTTCTTTGAAAGA
                     AAGATATTCCAAGAAGAGAAATGAAAGAAAGAGTCATAAGTTAGTAAATTGTAAACTG
                     AAAGAAATTTAGGGGCTTTCTCTCTGGAAATGAAAGGAAGTCATTGTAGATATCCAAA
                     ACTATGGACACACCCTAATTACAAGAAGGGACAGCAGTGACCTCCAAGTGGGTGGAGA
                     TGGTGCTGTCTAAGAGGAGCCAAGGGAGCCAGACCCACAGGTCCCCTAAGGAAACTGG
                     ACATTCATTCTCTAAAGGGAATGAAGCCAGGAGAAACACCCTGCCTGTGAGGACATGA
                     GGGGACAATGTGCCAAACAGGGAGACGTCCCCACTCCAGATCACAGAACATAAAGGCT
                     AAGCCTAGCCTGGAGAGTGCAGAAGCCAGCTGAGACACTCCTTCTCAATGACTTGACG
                     CCTTAGCAACTCACCTGGCATCTATTTTAGTGTGTAAGGTCAGGTGACTTGCTACTTT
                     ATCCCCTAAATAACTTACAGTTCCGGAAGTAGTTACTGGGTAACCTTCCTGCATAGAT
                     GTGTGATGTCAGCAGTAGTGTGTGTGTGTCTGTCTGTCTGTCTGTCTGTGTCTATCTG
                     TGTATGTGTGTGTCTGTGAATATCTGTGTATTTCTGTGTGTGTCTGTGTGTATGTCTG
                     TGTGTATGCATGTGTGTATGTGTATGTGTGTCTGTGTCTGTGTGTGTCTGTATGTTTA
                     AGTGTCTGTGTGTGTATGTGTATGTCTGTGTGTATGTATATGTCTGTGTCTATGTGTG
                     TGTGTGTGTGTGTCTCTGTGTGTATGTGTATGTCTGTGTCTATGTGTGTGCATATCGG
                     TGTCTCTGTGTGTATATGTGTGTCTCTCTGTGTATGTGTATGTCTGAGTCTATGTGTG
                     TGTATGTGTGTCTCTGTGTGTGTATGTGTGTGTGAGAGAGAGAGAGCTTCCATTTATT
                     TATTTGTGTGTGCACACACACACATGCACATGTATGAGTTGGGGGAGACAGTCCTGCC
                     AGAACTAGCATGTGTCTGTCAAAGGGCAACTTACTGGGAGCTGGCTCTCTCCTTCCAC
                     CATGTGGATTGCAAGGCTAGACCCACTCACCAGCCTTGGTGGCAAGCACCTTTACCAT
                     CTGATCCATCTGGGCAGCCCGTTGACCAGACGGATAAACAAGAATGCGTAAACAAGAA
                     CTCAGCCTCACCAAACTGCCATTGTATCCGCCCCTCTTGGTCTCTTCACTAACCTGAG
                     CCGTTGGTGCATCTAATAAACACTGGGCTTCGTCTGACTCACTGAACTCTCCAGAACA
                     AATAACAGGCCTATTGGAATGGGAGTCTAGGCAGTCTTATCTCACCACACCATATATC
                     CTTGCTTTGTTCAGGTTCAGCTAAAGCCCTAAATGAAGCTGTTCCCCTGGCTTCTGTG
                     CCTGCCCTGTGGGGAGGTTCTGAAACCAGGGCCTCAGCTAGTTTCCAGCTGAAATCCC
                     GGAGGCTTCCACAAGTAACCTGTCATGGGCTGCTGGAACCTGAAATTCAAGCAAGAAA
                     AGTGATAACACCCGCAGCAATTAGGCATTATCACCCTCACTCAGCTCACGGATCCTAC
                     TGACAAGAGCTGTCCCCTTGAATCTGGACCCTGTCAGGCAGAGCATGAGCTAAGCCTA
                     CCTATGCTAAGTCAGATTTACCCCGTGTCTGAGGAATCCAAGGAGCTCCACTCACTTC
                     CATGGCATCCCTGGTGGAGACCTGAGGGCTGGGTTCTTAGTCTGCATGGTAGAGGGTT
                     GCTCTTCTTAGAGGAAGGGTCAGAAAGGAGTGTGTGTGTGTGTGTGTGTGTGTGTGTG
                     TGTGTGTGCACATATATGTTTAGTACAGGGTCTCAACCAGGCTGTGGTGATGCACACC
                     TTTAACTCCAGCACTTGGGAGGAAGAAATTCATAGATGAGGCTATAACAACATGGAAA
                     AGGGCAGCAGACAGGAGTATATATCTTAGGAGTAATAGTGTAGAGCGCCTTCCTAGCA
                     TGTACGAAGCAGGAGGATCAGAAGTTCAAGACAATGCTCAGCTCCCCAATGAATTTGA
                     AACCAGCCTGATCTATATGAGACCCTATCTCAAAAATGAAAATCAAATGTCACACGTC
                     ACATGCCTTCACCCAAACACCCTCAAAATGGAATCATGTCTAAATTAAAATGCAAGAG
                     ACATTAATTTCGTTGTGATCTTCAATTAGGCAAAGATTTCATTTTATAGTAAACTGAA
                     TTTTCTGGGGAAAAAAAAGGGGGGAAATAGACCTTCATTAAATTTAATGTGATTTGAC
                     AGAGGCCTGCAGGGCAGGGCTGTTATACCTGCTGCTCTAGAGGCTGAGGGAGGAGAAT
                     AGTAACTTCAAGACCAGCGTGGGCAACTTAAAAAGGCCTTGTCTCAAAGTAAAAGTTA
                     AAGACGCCGGATGGTGGCGCACGCCTTTAATCCCAGCACTCGGGAGGCAGAGGCAGGT
                     GGATCTCTGAGTTCAAGGCCAGCCTGGTCTACAGAGTGAGTTCCAGGACAGCCAGGGC
                     TACACACAGAGAAACCCTGTCTCGAAAAACCAAAACAAAAAACAAAAACAAACACCAA
                     AGGGTATCATGTGCTTTAGGCTGGACTCCAACTCACTTAGGATGACTCTGAATTTCTG
                     ATCCTTCTGCCTGTATCTTCTGAGCGCTAGGATTAAGTGTAGATCACCATGTCTAGTT
                     TATGTGGTGCTGAGAATGGAGTCCAGCGCTTCACAGATGCCAGGCCGGCACTCCACCA
                     GTATGCTGGCACCTACATCCCCAGGCCTCGTTTTGCCTTTTGAGACAGAATCTCAACA
                     GGTAGCTCAATATGGCCTTAAATTCAAAATCCTCCTGCCTCAGCCTTGTAACTAACTG
                     CTGGAATGATAGGCGTGCAGCCACATACTGATGCCGGTCTTTATTGGTGGGCAAATAT
                     CTATTTCAGAAAGACTACAGGAGCTGGCAGTGTAGCGTTACCGGCAGAGAACCTATCT
                     AGCATGTGCAAGGCCCTGGGGTTGATCCCCAGAATCAGGGACATATGGATGAAATAAT
                     AAAACACTGGTCATCGGTGGCACGGGCCTTTAATCACAGCACCCAAGAGGCAGAAGCA
                     GAAGGATCGCTGTGAGTTCAAGGCCAGCCTGGTTTACAGAGGGAGTTCCAGGACAGTC
                     AGGGCTACACAGAGAAAGCATGCCTTGAAAACAAAACAAAACAAACAAAAAGAACAAA
                     CACTTCATCCTTTGCTCCACATCACTTTATAGAATGGGGAGCAGGAGAGCAAAGCACT
                     AATAGAGAGCTGAAGTTGTAGGGACCTAGATAACTGGCCTATGTGCTAAGTCCAGGAA
                     CCTCAATTAGCCAAGCTTGGCCATGACCCAGGGAATCTCTAAAACCAGAAACAGGAAC
                     TCTCCAGAGGCCAGAGGATGAATCCCAGGAGGCAGAGCGAGGGCCACAGACAGGAAGC
                     CAAGCCCAGTGCAAGGCTCATAAAGCTTCCCCAGTGGGGCTGCCCAGGTCCCACGCTA
                     AGATCGCAGGTACAAAAGCCAGATCCTAACCATGTGAGGAGCAGCTTTGGCCCACCTT
                     GGCTGATCTCTACCAGAGGCAAGGCATTGAGTCAATAAGATAATAAGCCCAGAGGCCC
                     CCTGAAGGACAGAGAAAATAACAGCAGGGTTTCTCAGAGGCAGACCTGCTTAGAGTAA
                     AGAGAGGATAGTTTCAAGACTGAGAACTCAGAGCCGGGCGTGGTGGTGCATGCCTTTA
                     ATCCCAGCACTCGGGAGGCAGAGGCAGGTGGATCTCTGAGTTCGAGGCCAGCCTGGTC
                     TACAAAGTGAGTTCCAGGACAGCCAGGGCTATACAGAGAAACCCTGTCTCAGAAAAAA
                     ACTAAAAAAAAAAAAAAAAAAGACTGAGAACTCTCTACAGCCCCAGCCCCTGCCCCTG
                     CCCCAGCCCTAGCCCCTGCCCCTGCCCCTGCCCCAGTCCCTACCCCTGCCCCTGCCCC
                     TGCCCCAGCAGAACCCTTGGCATCATTTTCCAGTGGCGTTAGGCACACTTAGATTTCA
                     GTATGTATGAGGTCTTTGCTTGTTTGTTGAGAGTCTCGAGTAGCCCCGGCTAACTTGA
                     AACTTGCAACGTAGCCAAGGATGACCTTGAACTTCCGATCCTCCTGCCTCTGGCTCTC
                     AAGTGCTAGGATGGTAGCTATGTGCTACTGTGTCTGTTTTATCACGTGTGTTTTATAA
                     AGGCATTCAAGAGCTGGAGAGATGGCTCAGTGGTCAAGAGAGGACCCAAGTTTTGTTC
                     CCAGCATGCGAGCTGGGCACCACAACTCCCTTGTGACTTTGACTTCAGCTCCAGAGGA
                     TCTGAGCCCTCTTCTGACCTATTTGGACACTGCACACATATGCATGTTCACATGCACA
                     CACATAATTTTAAAATGAAATAAAATCTTTAATTTAAAAAAAAAAAGAATTCCATGGG
                     GTTCGGTCCATAGCTTAGTGATAGGGCCCAGCATATGTAAGGCCCTAGCGCACACATC
                     CACTACTCAGCATAGGAAACATGGAAGCACTTTTGCAACTCTACCAACTCTTGAGTGT
                     TCAATATGCCACAAGCCTCCAAAAATGCGGCTAGCTCAGGCTTCTCAGCAGCTGAAAG
                     TCTTTGAAAGAAGTCTGCACACCGAATATTGATGCCCTAGGTATCCAGGCCTTATTTT
                     CTAGTCCACAAATTCCCTCAAGTCCCCACTATGAATCTCAAATGCCTGAATCAATCCC
                     TACAAATGGCAACATTTTGCAAACCGAGAACATGGGTACATTAAAGTTGGTAGAATTT
                     AGGTGAATTGGACTCAGAGATTCTGACAGAGCCCAGGAGACATCTTTGCAAAAGAATG
                     ATGCCTGTGAGCTTGGGTTTGCAGAAGACAGAGAAGGAAAGGATGGGCAAGCCCCACT
                     CCATCCCCAGCCAGTTTGGATGGGAACTTTAAAGCAGTGCAGGAAGCAGGCCAGGGAC
                     TCAGGAGAGAAAAGCAGGATGGATAGGGGCACACAGGGAGCCATCCCATACGAGAGAA
                     TTACTGTCCCTGGGGTGGCAGTTGTCACGGAGACATCTGATCTCCTTCCTGCTGGGGG
                     TGGGGGTGGTCCTAAAATAAGTTGGAGGCAGGACAGACCTCCTACAATGGAAGCCAAA
                     GATGATACATCTTCCTGGAACTTAACAAGTAGGTGTGACCATGACTTCTGTTCAGCCA
                     ATCCCTGCTGCCACCAAGACTATCCAGCAAAGGCACAGAGTGGGTAGAGAGAGCACAA
                     GAAGATCATGTCCCGGGACCACAGACTCCAGGAACAAAGCAGGATAGGGTCAGCAATA
                     GCCATCTCTTCAGCCCCCAAGATAACTTCATAGGAGACAAAACCAAGATGATCAAATG
                     TGTTGGATTTTTAGAAATAAAGACCGATATAAAAGTGAATGCTGAATAGCTGGGTGTG
                     GTGGCGCACGCCTTTAATCCCAGCACTTGGGAGGCAGAGGCAGGCAGATTTCTGAGTT
                     CGAGGCCAGCCTGGTCTACAAAGTGAGTTCCAGGACAGCCGGAGCTATACAGAGAAAC
                     CCTGTCTCGAGAAAAAAAAAAAGTGAATGCTGAGGTAGGGAGAAAGAGAGATCCAGAA
                     AAAGAAAGGGCCGGCCGGTGACAGGACCCCTGAATCCTCCTGCTTTTATATAAACCAG
                     TGTAGACCAAGCTGACCTTGAACTCGCAGAGATAGTCTGCTCCTGCCTCCCGTGTGCT
                     GGAACACTCGAAGGTTATTTTTTTCTTTTCTTGGGCTTTTTTTGGGGGGCGGGGGTTG
                     TTTGGGTTTGTTTGGGTTTTTGACAAGGTCTCATGAAGCCAAGATTTACCTGGAACTC
                     TCTGTCATGTGAGGACAGCCTAGACCTCCTGATCCCTCTGCCTCTGCCTCTGTCACAA
                     GCATGAACCACACTCTCTGCTTGATTGTATATACTGCAATGCTGGTTTTGTTTGTTTG
                     CTTTTGTTTCTGTCTTTGTTTTTGA"
                     /note="Geneious type: Editing History Deletion"
ORIGIN      
        1 ccacctaaac tcccagcact tgagaggctg aggcaggagg atcatcagtt tgaggacagt
       61 ttggtccaca caaggagact caaaagacaa acgaaaacga aagggtgtgg gatgagttga
      121 aaaacggctc agttggttag agagcttgcc tagcctgcac gaagccccgg gctcaatctc
      181 cagcacccac agagctgagt gtaacagcgt tcccttaatg ttagcattca gcaggaagag
      241 ctagaggatc agaagttcaa ggctatcctc ggctatatgt ggagtttgag accagcatgg
      301 ccacatgagg ttgttggggg gggggggggg agaagggagc ggagtagctg aagggagaga
      361 agaagaggag gagtggagga agggaagaat ttttttttaa ggatctttct gtcctgtgaa
      421 tatgtcagtc agatgtcctt tcccaagaac ctggccatgc cgcatgacaa ctggtctctg
      481 gcttccagac cttcatggaa ggaacatttt ggtttaaatc attgaggctc aggtattctg
      541 ttgacagcag cccggcctag gtaagacacc ccccgccccc ccacctcctg ctcctgaccc
      601 tgggaggctg gctgaagagg aactgagaat cacacaaaca ttagggagtt gggattccca
      661 gatgggaagg ggcagaacca tggtgacacc agatccctcc cggagcagag caccctgtcg
      721 tggactggcc atgagctgtg acagcagaag ccgacctgga cttgctacca gctggcctgc
      781 cacctgatgc agtctgcacg cgtctgcctg tgtcactcgc atagtttata ttttaacacg
      841 tcctgatggg gggacatgct gcaaaaaccc aaagggagac cacaagttcc tctgtcccca
      901 atgatcaaaa gtcatctctg acagggcctg acggtatccg ccctacccga caactagcct
      961 ttcaccttct tcaactcctt ttcaatcacc tgtctcagtc acgccgacct cctcattgcc
     1021 cctcagggag gagacaccaa ggcacacccc tgcctcagga acttgacacc caggttctct
     1081 gcacctggaa tgcctaggca gccatgggac ttccttcttc cttagaggct cagcctctgt
     1141 ggcaactgtt tggtgcaaat ttctcttcta taggaacttg aaactggata ctccgtgtgc
     1201 tctgtgcctc atgttcccta cacccacccc gccaccatat ttgtttgaat cactaaccat
     1261 tttttttttt tgtattttat ttttggtgtt ttgttttgtt gtcttttctg tcttctcaca
     1321 gctagaaagt aaagtccagg aggctaagaa tctcttgtgt tctctggctg ccgacagtgt
     1381 ccggacagtg ttacagcatc agaaagcacc cagtaagcgt atgctgaatt ggtaattcca
     1441 tctacaggcc tggtgccctg ctttgcgctg cttgcctgcc cgtaagatgc ttccagtgta
     1501 atggggcagg ggaagcaaag agaaaggcag gcaggcattc agtggatacc acttccacct
     1561 ggccagagaa accattctgg agatatgttg catagcaatg tgaatatatt tgatacaggt
     1621 tgaagttaac ttggttgagt tggcaggttt tgttttgata ggggtgtgtg tgtgtgtgtg
     1681 tgtgtgtgtg tgtaaaatga ggccctccta cacacccact gcatctgtgt taaaggtcct
     1741 gccaagctga ctgattagaa ctgtaattat agggagcaga aatgttagcg ggtctcaagt
     1801 caaattacct taggttatct ttaccacccc caaagacagg tatcgcccac ctctgcattc
     1861 cacctaacac ccttgggaca attaggtaat atctttggaa tacacagact cctagcttcc
     1921 accaatccaa aggctaagag catcctgaac gcatctgagg ccagcaggag ggacttccct
     1981 gctttgccaa gactcagata tatgatgttt ctaccagttt attttctttt ctaaaagatt
     2041 tattttatgt atgtgagtac actgtcactg tcttcagaca ccagaagagg gcatcagatc
     2101 tcattcagat ggctgtgagc caccacgtgg ttgttgggaa ttcaactcag ggcctctgga
     2161 agagcagttc agtgctctta actgctgagc catctcccca gcccttttct tttaaagata
     2221 tatttacttt atgtatatga gtacattgta gctgtcttca gacacatcca gctgcccatt
     2281 ccggatggct gtgcgccacc atgtggttcc tgagaattga actcaggacc tccactgagt
     2341 catctcttca gctcttctac catccatagt tcttaaaaca ctttgttctg ttatttaaaa
     2401 acaaaaacaa aaaacaaaac aaaacaaaac aaaaacaaaa caaaaacctt cataaaacag
     2461 ttgccatgat gaaacatgac gtttggggta acttaaatat gtgttcccag ggcatggtcg
     2521 gtcatagttg gctccagaga taagaactgt gttctgattg agacaagatc ttgtatagta
     2581 tgagctagcc cataactggc agtcctcatg aatggtggga ttactggtct atgccaccga
     2641 gttgtgtgtg tgtgtgtgca tatatacata tataatgcat atatatatat aattatatat
     2701 taagtcatat gtgttataaa tctatattta catatcatat agtattacat atattaacta
     2761 catctaaaaa gctttaaaca aggaattgca gggcatatct gacccagtgg aggccagcaa
     2821 aggaacttct ggggaagatg acagacatct cagcgaagac ctgaggggct ggaggcatcc
     2881 acgtgtgaga gtttcccaca cgtgaggctg ctccgagaag acagagccat gcacaaaggt
     2941 aggtgcacac agacacgaca gagaatgact ggatggggct ggtgacggag tgccggcctg
     3001 gcattgaaac agggcaacct tatagccagg tttctgcaaa aatgtagagg ctgagtggag
     3061 gctaggagac catctggggt cactgagttg gtggcaggct gaacagggtc aggacaaaag
     3121 gggtgggggt gaagagtgac gatccaggga cattttccct cagaagagtt gacttttgaa
     3181 tattgtgttg gttggcccct accccttctt catctgtgac acctgatctc agagtccagg
     3241 aaggggttgg agcaaccttg gcatcacccc gaggtcctca atgagctccc ctgcccccca
     3301 cttccctggg aaccagatgg gagcaaaacc ttcaaaagga tttgaggccc aacctcaaag
     3361 gcaactcggc agaaaagcta ccagagcaga cactgttccc acgccttcaa gggtcagaac
     3421 tacgtcggcg cacttgtccc tagtggaatc ccaggaggct ccgttcagcc ctgcctgttc
     3481 cggccctcag agaaagagag gcctggaagg gaaagcctgt ctagcctgag ctcaggcagt
     3541 aaccatgctg gtctgcagtc tgagcctacc catggactgc cccggcccag gaggccccag
     3601 ccacttcctc accctcagct gccctagacc ctgccaatcc taggccccaa cctcccttgg
     3661 cttttctgcc ctctcctgga acagtgcaga tcctttctgt caggccttgt gatggtcttg
     3721 gttggatggt aggtaggttg gtcatacttg ggacaacaaa gacagaaacc ttgtgcctgc
     3781 acaagcctgg catgggctca actgctcaac tacaccgcca aatttctttc tttcaacatt
     3841 ttgaggcaag agtcttgcta aattgctgac tgtccttgaa ctctctctct ctctctctct
     3901 ctctctcgct ctctttctct ctctctctct ctctccctcc tcccttcctc cctccttccc
     3961 tccctcctcc ttctcttctt cccctgcctc tcctctccct gacaatgtct catgtaccac
     4021 aggctgacct caaactcaca aaggagaaga cagccttgaa cttctgacct tcttgcctct
     4081 tcctcctcct cctccccccc cctcctgtga ggttccaggc atgtgccacc tggtttatgt
     4141 gccaccaggg ctagctagaa cctaaggctc tgtgagtact gaacaagcac tcaaccaata
     4201 tttacacccc agccccatac cattgacatt ttaattcctc agcctcatct ttccacagaa
     4261 ctaggattac aggctgcctg taccaccatg cctgtgtatt tgtgttttgt ggagttggtt
     4321 gtttgcttag acaggttccc accatgtatc ccaggttggc ctgaaactct tgctctgcct
     4381 ccttcagcct cccaagctca gggtttacat ctcagtgact tcaggtcctc gctcaaacct
     4441 ttagaaccaa tacagcacac tgggggcttt ggcaggccct ccgaagcagg tatccttcca
     4501 tcactattcg gtagggtcag ggcagaggag ggtaagattg accctcgttg ctctgacaag
     4561 cctcatggtt gggtccccca gcctcttctg ggcgttagca caagaaacca aacctggtgg
     4621 ctccaaggta gtgatgctgt tctgcaccgc ctggctttct caacccctaa ccacaccccg
     4681 tgatgccctg gatcccacct ttacactttt actgttaccc acggggctta ccctgctcaa
     4741 tttctgcatc tagtaaggag ggtaggaaac caggcctggc aggcttattg tggctttccc
     4801 agctgcaggc ggattcttaa tcccacactc ttcgttcaca gtgaagcagg gctctgcctg
     4861 cttccaaatt ccccaggaag atctttcctc tcttttagag gcatcgactg gaacccagct
     4921 aaaggacagg agcttccctc cacttccact ctcagatcaa aggaccctag agcgttccta
     4981 agtgactttt gatggtatag cctgcccagg attggtgaag tagagacccc tagatcaacc
     5041 agattctaga aagggagaat tctcacccct ctccaatgtg ggtccagtgg cctcagaagc
     5101 tgggcacacg gatgagtctc ccttcttacc ccacccactc cttacagcct ccggaccagg
     5161 tgccagatct gccagctcct ctcgcttaaa aaaaaaatcg ccttcacatc ctgctgcgga
     5221 cctagggagg gcactggacc tgggggggga gtgcagtctg ggataccgga gggcgtcaga
     5281 gcagagaaac aagacagctt ccatctctcg caaccaaaga agcacaatct gggcgggtcc
     5341 tgggagtctg tccctcccag gccccgcctc cctgctcccc agagccctct ggctggcgtt
     5401 tcctgcccta aacccgcagc tgcgcgctat ttaaggcgtc ctgcgggagg cgcggtcctg
     5461 caggattccc gcaggcgcag cttcggccac ggtcgtcccc tctacctggg ccagccgggc
     5521 aagcaggcgg tgagttcggg gggcagggga aacggttcac tccactgcgg gagggctgag
     5581 gcttgcttgc cccccggggc gccagacgcg actgaagcca ccagcggcac tcacctagcc
     5641 tgcctttaac cagcctcttg tgtttagctc ccttcccttt ttttttcaat gaacccttaa
     5701 ggagagaccg agggcgccgg gaagattact aatccaaatc cccaggtggt gagaagaaag
     5761 cagtatttga atgtaggtct ggtagtacct gctttacttc tggaacagca cccacaccac
     5821 acatcaccac gttttcacac acaccatgag atgttctggg aacgttggaa ccttcaccca
     5881 gctatggcca ttccttgcaa ggctctatct agaatggctg caacagcttt ggagggaagt
     5941 gagctaggac aggctcaggt gtattcacta aaatcgcagg tggtcctttt ggtagacagg
     6001 tggaccaaaa aggcgcataa cgataccacg atatcaacaa gtttgtacaa aaaagcaggc
     6061 tggcgccgga accgaagttc ctattccgaa gttcctattc tctagaaagt ataggaactt
     6121 cgaacccttt cccacaccac cctccacact tgccccaaac actgccaact atgtaggagg
     6181 aaggggttgg gactaacaga agaacccgtt gtggggaagc tgttgggagg gtcactttat
     6241 gttcttgccc aaggtcagtt gggtggcctg cttctgatga ggtggtccca aggtctgggg
     6301 tagaaggtga gagggacagg ccaccaaggt cagccccccc cccctatccc ataggagcca
     6361 ggtccctctc ctggacagga agactgaagg ggagatgcca gagactcagt gaagcctggg
     6421 gtaccctatt ggagtccttc aaggaaacaa acttggcctc accaggcctc agccttggct
     6481 cctcctggga actctactgc ccttgggatc cccttgtagt tgtgggttac ataggaaggg
     6541 ggacgggatt ccccttgact ggctagccta ctcttttctt cagtcttctc catctcctct
     6601 cacctgtctc tcgacccttt ccctaggata gacttggaaa aagataaggg gagaaaacaa
     6661 atgcaaacga ggccagaaag attttggctg ggcattcctt ccgctagctt ttattgggat
     6721 cccctagttt gtgataggcc ttttagctac atctgccaat ccatctcatt ttcacacaca
     6781 cacacaccac tttccttctg gtcagtgggc acatgtccag cctcaagttt atatcaccac
     6841 ccccaatgcc caacacttgt atggccttgg gcgggtcatc ccccccccca cccccagtat
     6901 ctgcaacctc aagctagctt gggtgcgttg gttgtggata agtagctaga ctccagcaac
     6961 cagtaacctc tgccctttct cctccatgac aaccaggtcc caggtcccga aaaccaaaga
     7021 agaagaaccc taacaaagag gacaagcggc ctcgcacagc cttcactgct gagcagctcc
     7081 agaggctcaa ggctgagttt cagaccaaca ggtacctgac agagcagcgg cgccagagtc
     7141 tggcacagga gctcggtacc cggaagatct ggactctaga gaattccgcc cctctccctc
     7201 ccccccccct aacgttactg gccgaagccg cttggaataa ggccggtgtg cgtttgtcta
     7261 tatgttattt tccaccatat tgccgtcttt tggcaatgtg agggcccgga aacctggccc
     7321 tgtcttcttg acgagcattc ctaggggtct ttcccctctc gccaaaggaa tgcaaggtct
     7381 gttgaatgtc gtgaaggaag cagttcctct ggaagcttct tgaagacaaa caacgtctgt
     7441 agcgaccctt tgcaggcagc ggaacccccc acctggcgac aggtgcctct gcggccaaaa
     7501 gccacgtgta taagatacac ctgcaaaggc ggcacaaccc cagtgccacg ttgtgagttg
     7561 gatagttgtg gaaagagtca aatggctctc ctcaagcgta ttcaacaagg ggctgaagga
     7621 tgcccagaag gtaccccatt gtatgggatc tgatctgggg cctcggtgca catgctttac
     7681 atgtgtttag tcgaggttaa aaaacgtcta ggccccccga accacgggga cgtggttttc
     7741 ctttgaaaaa cacgatgata agcttgccac aaccatggaa gatcccgtcg ttttacaacg
     7801 tcgtgactgg gaaaaccctg gcgttaccca acttaatcgc cttgcagcac atcccccttt
     7861 cgccagctgg cgtaatagcg aagaggcccg caccgatcgc ccttcccaac agttgcgcag
     7921 cctgaatggc gaatggcgct ttgcctggtt tccggcacca gaagcggtgc cggaaagctg
     7981 gctggagtgc gatcttcctg aggccgatac tgtcgtcgtc ccctcaaact ggcagatgca
     8041 cggttacgat gcgcccatct acaccaacgt gacctatccc attacggtca atccgccgtt
     8101 tgttcccacg gagaatccga cgggttgtta ctcgctcaca tttaatgttg atgaaagctg
     8161 gctacaggaa ggccagacgc gaattatttt tgatggcgtt aactcggcgt ttcatctgtg
     8221 gtgcaacggg cgctgggtcg gttacggcca ggacagtcgt ttgccgtctg aatttgacct
     8281 gagcgcattt ttacgcgccg gagaaaaccg cctcgcggtg atggtgctgc gctggagtga
     8341 cggcagttat ctggaagatc aggatatgtg gcggatgagc ggcattttcc gtgacgtctc
     8401 gttgctgcat aaaccgacta cacaaatcag cgatttccat gttgccactc gctttaatga
     8461 tgatttcagc cgcgctgtac tggaggctga agttcagatg tgcggcgagt tgcgtgacta
     8521 cctacgggta acagtttctt tatggcaggg tgaaacgcag gtcgccagcg gcaccgcgcc
     8581 tttcggcggt gaaattatcg atgagcgtgg tggttatgcc gatcgcgtca cactacgtct
     8641 gaacgtcgaa aacccgaaac tgtggagcgc cgaaatcccg aatctctatc gtgcggtggt
     8701 tgaactgcac accgccgacg gcacgctgat tgaagcagaa gcctgcgatg tcggtttccg
     8761 cgaggtgcgg attgaaaatg gtctgctgct gctgaacggc aagccgttgc tgattcgagg
     8821 cgttaaccgt cacgagcatc atcctctgca tggtcaggtc atggatgagc agacgatggt
     8881 gcaggatatc ctgctgatga agcagaacaa ctttaacgcc gtgcgctgtt cgcattatcc
     8941 gaaccatccg ctgtggtaca cgctgtgcga ccgctacggc ctgtatgtgg tggatgaagc
     9001 caatattgaa acccacggca tggtgccaat gaatcgtctg accgatgatc cgcgctggct
     9061 accggcgatg agcgaacgcg taacgcgaat ggtgcagcgc gatcgtaatc acccgagtgt
     9121 gatcatctgg tcgctgggga atgaatcagg ccacggcgct aatcacgacg cgctgtatcg
     9181 ctggatcaaa tctgtcgatc cttcccgccc ggtgcagtat gaaggcggcg gagccgacac
     9241 cacggccacc gatattattt gcccgatgta cgcgcgcgtg gatgaagacc agcccttccc
     9301 ggctgtgccg aaatggtcca tcaaaaaatg gctttcgcta cctggagaga cgcgcccgct
     9361 gatcctttgc gaatacgccc acgcgatggg taacagtctt ggcggtttcg ctaaatactg
     9421 gcaggcgttt cgtcagtatc cccgtttaca gggcggcttc gtctgggact gggtggatca
     9481 gtcgctgatt aaatatgatg aaaacggcaa cccgtggtcg gcttacggcg gtgattttgg
     9541 cgatacgccg aacgatcgcc agttctgtat gaacggtctg gtctttgccg accgcacgcc
     9601 gcatccagcg ctgacggaag caaaacacca gcagcagttt ttccagttcc gtttatccgg
     9661 gcaaaccatc gaagtgacca gcgaatacct gttccgtcat agcgataacg agctcctgca
     9721 ctggatggtg gcgctggatg gtaagccgct ggcaagcggt gaagtgcctc tggatgtcgc
     9781 tccacaaggt aaacagttga ttgaactgcc tgaactaccg cagccggaga gcgccgggca
     9841 actctggctc acagtacgcg tagtgcaacc gaacgcgacc gcatggtcag aagccgggca
     9901 catcagcgcc tggcagcagt ggcgtctggc ggaaaacctc agtgtgacgc tccccgccgc
     9961 gtcccacgcc atcccgcatc tgaccaccag cgaaatggat ttttgcatcg agctgggtaa
    10021 taagcgttgg caatttaacc gccagtcagg ctttctttca cagatgtgga ttggcgataa
    10081 aaaacaactg ctgacgccgc tgcgcgatca gttcacccgt gcaccgctgg ataacgacat
    10141 tggcgtaagt gaagcgaccc gcattgaccc taacgcctgg gtcgaacgct ggaaggcggc
    10201 gggccattac caggccgaag cagcgttgtt gcagtgcacg gcagatacac ttgctgatgc
    10261 ggtgctgatt acgaccgctc acgcgtggca gcatcagggg aaaaccttat ttatcagccg
    10321 gaaaacctac cggattgatg gtagtggtca aatggcgatt accgttgatg ttgaagtggc
    10381 gagcgataca ccgcatccgg cgcggattgg cctgaactgc cagctggcgc aggtagcaga
    10441 gcgggtaaac tggctcggat tagggccgca agaaaactat cccgaccgcc ttactgccgc
    10501 ctgttttgac cgctgggatc tgccattgtc agacatgtat accccgtacg tcttcccgag
    10561 cgaaaacggt ctgcgctgcg ggacgcgcga attgaattat ggcccacacc agtggcgcgg
    10621 cgacttccag ttcaacatca gccgctacag tcaacagcaa ctgatggaaa ccagccatcg
    10681 ccatctgctg cacgcggaag aaggcacatg gctgaatatc gacggtttcc atatggggat
    10741 tggtggcgac gactcctgga gcccgtcagt atcggcggaa ttccagctga gcgccggtcg
    10801 ctaccattac cagttggtct ggtgtcaaaa ataataataa ccgggcaggg gggatctaag
    10861 ctctagataa gtaatgatca taatcagcca tatcacatct gtagaggttt tacttgcttt
    10921 aaaaaacctc ccacacctcc ccctgaacct gaaacataaa atgaatgcaa ttgttgttgt
    10981 taacttgttt attgcagctt ataatggtta caaataaagc aatagcatca caaatttcac
    11041 aaataaagca tttttttcac tgcattctag ttgtggtttg tccaaactca tcaatgtatc
    11101 ttatcatgtc tggatccgga ataacttcgt atagcataca ttatacgaag ttatggtctg
    11161 agctcgccat cagttcaagg tggacattcg ctgggcagag gacctggtca cagatggttc
    11221 tggaatacct ggagcctttg tgatgaccag aggacactgg ctgcttacca gaatgtgaca
    11281 ctacccagac tgggtcacag caggtgggag tgctcttgac taagtgttct gtgaaccctc
    11341 gatccttttc acctgttgct gagggaccca gcgccaagtt gactttcgag cctcccctat
    11401 tagacgagtc actgaaccct gggttttcat cacaccccac ttctcctggg aaaaagcact
    11461 gatgcaggct gctggctcag cctcgtcacc tggacagaca cagcctgcgc cggagctggc
    11521 ccttgccagg ggaactggtt gatgtcttgt ttttctcact tctagttcca ctgtttatga
    11581 tcctcaaata aacaggactc catcataatc aggtgtgcac tgatgttgtc atggatgcgg
    11641 ggggcagggt ggggggagcc aggggtgagg ggcgaggcag ttattttgca cagacttgct
    11701 ttctttctag tcctctacag cccagctcca gagagcaccg taaggcctca agactcaaat
    11761 cctttccctc agcaccgagt ccccatgact ctcccttgca aaacaccctg ggtactaggg
    11821 tcttttcatc ccattcccac atcctttcca gtgtcctgtt aatcagctgc tcattaatcg
    11881 gcccagacag gcagtgtctc ttcctgtcct gtcccatgcc catctggtac ccgagcctgc
    11941 tgtcccctgc aatgtgcctc ctgactaaac atttgctccc aagcatacct gccaccaagg
    12001 ctgtcctagt ctaactaaaa tttgccccat gtgtccttcc cacctcacca tgggtgcctg
    12061 agaaccattt ttttttcatt atttatgtgt tcattttaca tctcaatttc agccctcccc
    12121 agtccctccc ttccatacct ttcatccatt ctctcttctc cttcactgag gagaagggga
    12181 cttctccccc cacccccaac ctgtcctggc acatcctctc ccactgaggc cagaccaggc
    12241 agcccagcta ggggaaagag atccaaaggc aggcaacaga ggccaagtca aagagcctga
    12301 gggtttctaa aaggggtggg ggctaagggt aatttgtgtg ttttctagtc tgcctatgag
    12361 aaggtgcaac ccaggggcct tcatcttagc tcctgtctgt gtatccagaa ctcactgggg
    12421 accctagaca atggcagtgc caatggtcct ctttctttgt actccctgga gtctctaaga
    12481 gcctatgact gaaaagggtc agagcattgg tgcgtgagga cttagctatt gaaagctcat
    12541 acccgggtct taagtttaaa tattgccccc acatgtgcca gctctatggc ctggagtcaa
    12601 tcgagtctga tcacagtttc tctcacctct aaaacataag caggctgagg atgggctcag
    12661 ctgataagag ttcctgccta gcataagcag atctctggat tgggtccccg gcgtcacata
    12721 aacgtgccat gggattgggt gcctgtaatc tcactcagca cttgggagga gaaggcagga
    12781 ggactagaag tccaaggcca tcgttttggc tctatagtaa gtttgagact ggcctcacct
    12841 tcttcatgaa ggacataaaa taagtaaaat aagtaaaaat aagcttggct cacgagaatc
    12901 aaacaaaatt catcccatac tttccagcaa ggcctggaag ataacatccg ttctcctcca
    12961 ggaagccttc cctgacttca tcagcgatgg ccgctacctc tcagggtccc aaccactgtt
    13021 aggaacacat ctctctccat gagtctacat gttttcacag agactcttgc attccccccg
    13081 agacccagat ctcacagtga actgagagac aggaagtggg cccaaagagg caggtctgtg
    13141 ttagaaggtc tgatccagga gactgagtcc cttctcagct gagaggtcaa aggttgtagg
    13201 ctgtcagagc catccctgtc tgaggccctg ggtgactgtt ttccgtgccc tctacctggc
    13261 ctaccttgga agggtgacaa gtttaatgac cagactgaga gctcacattc tctgaagtgg
    13321 atgtgagggc ttgggtgaag ctgggcctgg ggaaaactgg ggatttggga cctaaactgg
    13381 cagctacaca gacacaagga caaaccagct gggggtgaag gctgggcaga ggggaggggc
    13441 catgtgcaga ctttgcaatg aagatcttgg agggctccat cctacctgcc tttgattgac
    13501 aaagcccctg taaccacagt accaaactgc tgaggaacgg gggttgagac agtatgaact
    13561 catcctctca gtgctggacc ctggaggtcc aaacttgagg tttctgaggg ccatgggtgg
    13621 gaatcccctc acagcgttct cttggttcct aatagttttt tgagcatctt cggctcttct
    13681 agaagtatca cctccacctt cttaggtcga tcttgatcat ctttcttcct tctcctccct
    13741 ctacctctcc cgtgtgtgta ttcgtgtgtg tgtgtgtgtg tgtgtgtatg catgtgtgta
    13801 tgtgtgtgtg tgtgtgtatg catgtgtgtg tatgtatgta tgcgtgtgta tgtgtgtgta
    13861 tgtgtgtgta tgcatgtgtg tgtgtatgtg tgtatgtatg tgtgtgtgtg tgtgtatatg
    13921 tgtgtgtatg tgtgtgtgta tgcgtgtgtg tgtatgtatg tgtgtatgtg tgtgtgtatg
    13981 tgtgtgtatg catgtgtgtg cgtgtatgta tgtatgtgtg tgtgtatgtg tgtgtatgtg
    14041 tgtatgtgtg tgtatgtgtg tgtgtgtatg cgtgtgtgtg tgtgtgtgtg tgtgtgtgta
    14101 tgttcacaca tgcattcata ctgaactcga tccaaaggtg tcacttctat ttgattattc
    14161 tgggaaaaac cctatttcca aatcagttta cattttggag cctggggatg atgacttcag
    14221 catgtctgtg gaggacacaa tttgacttac accgataccc ttctgatccc ctcacttcca
    14281 aacaagggac cctaaggcct ggagagcgtc ccggcagaca caaagctcag tggtcctgag
    14341 gatgtggctg ggtagtaact ttaaacattg tatctttcct ttgcctccct ccttcgccgc
    14401 ggcccacgcc cccagcagcc cctccctccg ccccacgccc ccagcagccc ctccctccac
    14461 caagactgac agaagctctc agaaagagca ccttctaggc ttaggagacc ctgctcctcc
    14521 tcccacccca ccccgcacac ccatctctca cactctgtcc attctctaga cctcagtttc
    14581 cccgctgtga aatgactcag ctggacgaga agctggataa tcagacacag aatgttgcat
    14641 agaagactgc gtcaccctgt ctggcctaaa gttcatgagt ggtgtgttat ttttttcatg
    14701 aatcagaata gactcaatgt tatttcataa aaagacaagt tccagccact tggattcagc
    14761 actgccttcc tgggtaggca agagaagaac agggtgatac ggagtccatg caaacaaagc
    14821 agggggctgt gtcacgctgg gcgtcacgct gggcgatatc aaa
//
LOCUS       GJA4_KnockoutFirst_Construct       23237 bp    dna     circular UNK 09-MAY-2024
DEFINITION  Mus musculus targeted KO-first, conditional ready, lacZ-tagged
            mutant vector Gja4 targeting project(s): 23979:120038.
ACCESSION   unknown
KEYWORDS    .
SOURCE      Mus musculus
  ORGANISM  Mus musculus
            Eukaryota; Metazoa; Chordata; Craniata; Vertebrata; Euteleostomi;
            Mammalia; Eutheria; Euarchontoglires; Glires; Rodentia;
            Sciurognathi; Muroidea; Muridae; Murinae; Mus.
COMMENT     cassette: L1L2_Bact_PCOMMENT     design_id: 214955                 
                                 COMMENT     backbone: R3R4_pBR_DTA+_Bsd_amp.
FEATURES             Location/Qualifiers
     misc_feature    1..5433
                     /note="Synthetic Backbone"
     misc_feature    29..152
                     /note="R4 gateway site"
     promoter        399..911
                     /note="PGK promoter"
     CDS             925..1581
                     /note="DTA"
     misc_feature    1706..1959
                     /note="BGH pA"
     promoter        2034..2100
                     /note="EM7 promoter"
     CDS             2101..2499
                     /note="BsdR"
     CDS             complement(4193..5053)
                     /note="AmpR"
     misc_feature    5272..5395
                     /note="R3 gateway site"
     misc_feature    5401..5408
                     /note="AsiSI"
     misc_feature    5434..10953
                     /note="5 arm"
     exon            10354..10473
                     /db_xref="ENSEMBL:ENSMUSE00000631243"
                     /rank=1
                     /note="ENSMUSE00000631243"
     misc_feature    10811..10832
                     /Color="#ff0000"
                     /created_by="tjkro"
                     /label="CSD-GJA4-F"
     misc_feature    10954..18075
                     /note="Synthetic Cassette"
     misc_feature    10981..11005
                     /note="B1 Gateway"
     misc_feature    11018..11065
                     /note="Frt"
     misc_feature    complement(11062..11085)
                     /Color="#ff0000"
                     /created_by="tjkro"
                     /label="LR-5En2frt-R"
     intron          11066..11940
                     /note="mouse En2 intron"
     misc_feature    11938..11940
                     /note="Splice Acceptor"
     exon            11941..12113
                     /note="mouse En2 exon"
     misc_feature    11955..12032
                     /note="FCHK std_gpr"
     misc_feature    12125..12718
                     /note="ECMV IRES"
     gene            12719..15779
                     /gene="lacZ"
                     /note="lacZ"
     misc_feature    15744..15770
                     /Color="#ff0000"
                     /created_by="tjkro"
                     /label="CSD-lacF"
     misc_feature    15818..16061
                     /note="SV40 polyadenylation site"
     misc_feature    16065..16098
                     /note="loxP"
     promoter        16125..16644
                     /note="human beta actin promoter"
     gene            16670..17464
                     /gene="NeoR"
                     /note="NeoR"
     misc_feature    17606..17629
                     /Color="#ff0000"
                     /created_by="tjkro"
                     /label="CSD-Neo-F"
     misc_feature    17664..17905
                     /note="SV40 polyadenylation site"
     misc_feature    17922..17969
                     /note="Frt"
     misc_feature    17976..18009
                     /note="loxP"
     misc_feature    18025..18045
                     /note="B2 Gateway"
     misc_feature    18076..19570
                     /note="Critical Region"
     misc_feature    complement(18173..18196)
                     /Color="#ff0000"
                     /created_by="tjkro"
                     /label="CSD-GJA4-ttR"
     exon            18463..19570
                     /db_xref="ENSEMBL:ENSMUSE00000391087"
                     /type="targeted"
                     /rank=2
                     /note="target exon 1 ENSMUSE00000391087 5' fragment"
     misc_feature    19571..19650
                     /note="synthetic loxP region"
     misc_feature    19571..19593
                     /created_by="tjkro"
                     /Color="#ff0000"
                     /modified_by="tjkro"
                     /label="CSD-loxF"
     misc_feature    19594..19627
                     /note="Downstream LoxP"
     exon            19651..20081
                     /db_xref="ENSEMBL:ENSMUSE00000391087"
                     /rank=2
                     /note="ENSMUSE00000391087 3' fragment"
     misc_feature    19651..23237
                     /note="3 arm"
     misc_feature    complement(19813..19837)
                     /Color="#ff0000"
                     /created_by="tjkro"
                     /label="CSD-GJA4-R"
     primer_bind     complement(19813..19837)
                     /Mismatches=0
                     /%GC="52.0"
                     /Hairpin_Tm="39.1"
                     /Self_Dimer_Tm="None"
                     /Tm="64.0"
                     /annotation_group="110099082577001d033767-34d2-4621-bcbb-1
                     63f099043e1"
                     /Sequence="CCTCAGCAACAGGTGAAAAGGATCG"
                     /created_by="primer3"
                     /label="CSD-GJA4-R"
ORIGIN      
        1 ccactggccg tcgttttaca ttaattaaca actttgtata gaaaagttga acgagaaacg
       61 taaaatgata taaatatcaa tatattaaat tagattttgc ataaaaaaca gactacataa
      121 tactgtaaaa cacaacatat ccagtcacta tggcggccgc aatcgggcag cgttgggtcc
      181 tggccacggg tgcgcatgat cgtgctcctg tcgttgagga cccggctagg ctggcggggt
      241 tgccttactg gttagcagaa tgaatcaccg atacgcgagc gaacgtgaag cgactgctgc
      301 tgcaaaacgt ctgcgacctg agcaacaaca tgaatggtct tcggtttccg tgtttcgtaa
      361 agtctggaaa cgggccgcct agcgatagct gtttatcgaa ttctaccggg taggggaggc
      421 gcttttccca aggcagtctg gagcatgcgc tttagcagcc ccgctgggca cttggcgcta
      481 cacaagtggc ctctggcctc gcacacattc cacatccacc ggtaggcgcc aaccggctcc
      541 gttctttggt ggccccttcg cgccaccttc tactcctccc ctagtcagga agttcccccc
      601 cgccccgcag ctcgcgtcgt gcaggacgtg acaaatggaa gtagcacgtc tcactagtct
      661 cgtgcagatg gacagcaccg ctgagcaatg gaagcgggta ggcctttggg gcagcggcca
      721 atagcagctt tgctccttcg ctttctgggc tcagaggctg ggaaggggtg ggtccggggg
      781 cgggctcagg ggcgggctca ggggcggggc gggcgcccga aggtcctccg gaggcccggc
      841 attctgcacg cttcaaaagc gcacgtctgc cgcgctgttc tcctcttcct catctccggg
      901 cctttcgacc tgcaggtcct cgccatggat cctgatgatg ttgttgattc ttctaaatct
      961 tttgtgatgg aaaacttttc ttcgtaccac gggactaaac ctggttatgt agattccatt
     1021 caaaaaggta tacaaaagcc aaaatctggt acacaaggaa attatgacga tgattggaaa
     1081 gggttttata gtaccgacaa taaatacgac gctgcgggat actctgtaga taatgaaaac
     1141 ccgctctctg gaaaagctgg aggcgtggtc aaagtgacgt atccaggact gacgaaggtt
     1201 ctcgcactaa aagtggataa tgccgaaact attaagaaag agttaggttt aagtctcact
     1261 gaaccgttga tggagcaagt cggaacggaa gagtttatca aaaggttcgg tgatggtgct
     1321 tcgcgtgtag tgctcagcct tcccttcgct gaggggagtt ctagcgttga atatattaat
     1381 aactgggaac aggcgaaagc gttaagcgta gaacttgaga ttaattttga aacccgtgga
     1441 aaacgtggcc aagatgcgat gtatgagtat atggctcaag cctgtgcagg aaatcgtgtc
     1501 aggcgatctc tttgtgaagg aaccttactt ctgtggtgtg acataattgg acaaactacc
     1561 tacagagatt taaagctcta aggtaaatat aaaattttta agtgtataat gtgttaaact
     1621 actgattcta attgtttgtg tattttagat tccaacctat ggaactgatg aatgggagca
     1681 gtggtggaat gcagatccta gagctcgctg atcagcctcg actgtgcctt ctagttgcca
     1741 gccatctgtt gtttgcccct cccccgtgcc ttccttgacc ctggaaggtg ccactcccac
     1801 tgtcctttcc taataaaatg aggaaattgc atcgcattgt ctgagtaggt gtcattctat
     1861 tctggggggt ggggtggggc aggacagcaa gggggaggat tgggaagaca atagcaggca
     1921 tgctggggat gcggtgggct ctatggcttc tgaggcggaa agaaccagct ggggctcgag
     1981 atccactagt tctagcctcg aggctagagc ggccgagttt atcctcgagc acgtgttgac
     2041 aattaatcat cggcatagta tatcggcata gtataatacg acaaggtgag gaactaaacc
     2101 atggccaagc ctttgtctca agaagaatcc accctcattg aaagagcaac ggctacaatc
     2161 aacagcatcc ccatctctga agactacagc gtcgccagcg cagctctctc tagcgacggc
     2221 cgcatcttca ctggtgtcaa tgtatatcat tttactgggg gaccttgtgc agaactcgtg
     2281 gtgctgggca ctgctgctgc tgcggcagct ggcaacctga cttgtatcgt cgcgatcgga
     2341 aatgagaaca ggggcatctt gagcccctgc ggacggtgcc gacaggtgct tctcgatctg
     2401 catcctggga tcaaagccat agtgaaggac agtgatggac agccgacggc agttgggatt
     2461 cgtgaattgc tgccctctgg ttatgtgtgg gagggctaag cacttcgtgg ccgaggagca
     2521 ggactgagaa ttccccggaa gtcagcgccc tgcaccatta tgttccggat ctgcatcgca
     2581 ggatgctgct ggctaccctg tggaacacct acatctgtat taacgaagcg ctggcattga
     2641 ccctgagtga tttttctctg gtcccgccgc atccataccg ccagttgttt accctcacaa
     2701 cgttccagta accgggcatg ttcatcatca gtaacccgta tcgtgagcat cctctctcgt
     2761 ttcatcggta tcattacccc catgaacaga aatccccctt acacggaggc atcagtgacc
     2821 aaacaggaaa aaaccgccct taacatggcc cgctttatca gaagccagac attaacgctt
     2881 ctggagaaac tcaacgagct ggacgcggat gaacaggcag acatctgtga atcgcttcac
     2941 gaccacgctg atgagcttta ccgcagctgc ctcgcgcgtt tcggtgatga cggtgaaaac
     3001 ctctgacaca tgcagctccc ggagacggtc acagcttgtc tgtaagcgga tgccgggagc
     3061 agacaagccc gtcagggcgc gtcagcgggt gttggcgggt gtcggggcgc agccatgacc
     3121 cagtcacgta gcgatagcgg agtgtatact ggcttaacta tgcggcatca gagcagattg
     3181 tactgagagt gcaccatatg cggtgtgaaa taccgcacag atgcgtaagg agaaaatacc
     3241 gcatcaggcg ctcttccgct tcctcgctca ctgactcgct gcgctcggtc gttcggctgc
     3301 ggcgagcggt atcagctcac tcaaaggcgg taatacggtt atccacagaa tcaggggata
     3361 acgcaggaaa gaacatgtga gcaaaaggcc agcaaaaggc caggaaccgt aaaaaggccg
     3421 cgttgctggc gtttttccat aggctccgcc cccctgacga gcatcacaaa aatcgacgct
     3481 caagtcagag gtggcgaaac ccgacaggac tataaagata ccaggcgttt ccccctggaa
     3541 gctccctcgt gcgctctcct gttccgaccc tgccgcttac cggatacctg tccgcctttc
     3601 tcccttcggg aagcgtggcg ctttctcata gctcacgctg taggtatctc agttcggtgt
     3661 aggtcgttcg ctccaagctg ggctgtgtgc acgaaccccc cgttcagccc gaccgctgcg
     3721 ccttatccgg taactatcgt cttgagtcca acccggtaag acacgactta tcgccactgg
     3781 cagcagccac tggtaacagg attagcagag cgaggtatgt aggcggtgct acagagttct
     3841 tgaagtggtg gcctaactac ggctacacta gaaggacagt atttggtatc tgcgctctgc
     3901 tgaagccagt taccttcgga aaaagagttg gtagctcttg atccggcaaa caaaccaccg
     3961 ctggtagcgg tggttttttt gtttgcaagc agcagattac gcgcagaaaa aaaggatctc
     4021 aagaagatcc tttgatcttt tctacggggt ctgacgctca gtggaacgaa aactcacgtt
     4081 aagggatttt ggtcatgaga ttatcaaaaa ggatcttcac ctagatcctt ttaaattaaa
     4141 aatgaagttt taaatcaatc taaagtatat atgagtaaac ttggtctgac agttaccaat
     4201 gcttaatcag tgaggcacct atctcagcga tctgtctatt tcgttcatcc atagttgcct
     4261 gactccccgt cgtgtagata actacgatac gggagggctt accatctggc cccagtgctg
     4321 caatgatacc gcgagaccca cgctcaccgg ctccagattt atcagcaata aaccagccag
     4381 ccggaagggc cgagcgcaga agtggtcctg caactttatc cgcctccatc cagtctatta
     4441 attgttgccg ggaagctaga gtaagtagtt cgccagttaa tagtttgcgc aacgttgttg
     4501 ccattgctgc aggcatcgtg gtgtcacgct cgtcgtttgg tatggcttca ttcagctccg
     4561 gttcccaacg atcaaggcga gttacatgat cccccatgtt gtgcaaaaaa gcggttagct
     4621 ccttcggtcc tccgatcgtt gtcagaagta agttggccgc agtgttatca ctcatggtta
     4681 tggcagcact gcataattct cttactgtca tgccatccgt aagatgcttt tctgtgactg
     4741 gtgagtactc aaccaagtca ttctgagaat agtgtatgcg gcgaccgagt tgctcttgcc
     4801 cggcgtcaac acgggataat accgcgccac atagcagaac tttaaaagtg ctcatcattg
     4861 gaaaacgttc ttcggggcga aaactctcaa ggatcttacc gctgttgaga tccagttcga
     4921 tgtaacccac tcgtgcaccc aactgatctt cagcatcttt tactttcacc agcgtttctg
     4981 ggtgagcaaa aacaggaagg caaaatgccg caaaaaaggg aataagggcg acacggaaat
     5041 gttgaatact catactcttc ctttttcaat attattgaag catttatcag ggttattgtc
     5101 tcatgagcgg atacatattt gaatgtattt agaaaaataa acaaataggg gttccgcgca
     5161 catttccccg aaaagtgcca cctgacgtct aagaaaccat tattatcatg acattaacct
     5221 ataaaaatag gcgtatcacg aggccctttc gtcttcaaga aaattgtcga ccatagtgac
     5281 tggatatgtt gtgttttaca gtattatgta gtctgttttt tatgcaaaat ctaatttaat
     5341 atattgatat ttatatcatt ttacgtttct cgttcaactt tattatacaa agttgcggac
     5401 gcgatcgccg gcggataaca atttcacaca ggaccttcat ggaaggaaca ttttggttta
     5461 aatcattgag gctcaggtat tctgttgaca gcagcccggc ctaggtaaga caccccccgc
     5521 ccccccacct cctgctcctg accctgggag gctggctgaa gaggaactga gaatcacaca
     5581 aacattaggg agttgggatt cccagatggg aaggggcaga accatggtga caccagatcc
     5641 ctcccggagc agagcaccct gtcgtggact ggccatgagc tgtgacagca gaagccgacc
     5701 tggacttgct accagctggc ctgccacctg atgcagtctg cacgcgtctg cctgtgtcac
     5761 tcgcatagtt tatattttaa cacgtcctga tggggggaca tgctgcaaaa acccaaaggg
     5821 agaccacaag ttcctctgtc cccaatgatc aaaagtcatc tctgacaggg cctgacggta
     5881 tccgccctac ccgacaacta gcctttcacc ttcttcaact ccttttcaat cacctgtctc
     5941 agtcacgccg acctcctcat tgcccctcag ggaggagaca ccaaggcaca cccctgcctc
     6001 aggaacttga cacccaggtt ctctgcacct ggaatgccta ggcagccatg ggacttcctt
     6061 cttccttaga ggctcagcct ctgtggcaac tgtttggtgc aaatttctct tctataggaa
     6121 cttgaaactg gatactccgt gtgctctgtg cctcatgttc cctacaccca ccccgccacc
     6181 atatttgttt gaatcactaa ccattttttt tttttgtatt ttatttttgg tgttttgttt
     6241 tgttgtcttt tctgtcttct cacagctaga aagtaaagtc caggaggcta agaatctctt
     6301 gtgttctctg gctgccgaca gtgtccggac agtgttacag catcagaaag cacccagtaa
     6361 gcgtatgctg aattggtaat tccatctaca ggcctggtgc cctgctttgc gctgcttgcc
     6421 tgcccgtaag atgcttccag tgtaatgggg caggggaagc aaagagaaag gcaggcaggc
     6481 attcagtgga taccacttcc acctggccag agaaaccatt ctggagatat gttgcatagc
     6541 aatgtgaata tatttgatac aggttgaagt taacttggtt gagttggcag gttttgtttt
     6601 gataggggtg tgtgtgtgtg tgtgtgtgtg tgtgtgtaaa atgaggccct cctacacacc
     6661 cactgcatct gtgttaaagg tcctgccaag ctgactgatt agaactgtaa ttatagggag
     6721 cagaaatgtt agcgggtctc aagtcaaatt accttaggtt atctttacca cccccaaaga
     6781 caggtatcgc ccacctctgc attccaccta acacccttgg gacaattagg taatatcttt
     6841 ggaatacaca gactcctagc ttccaccaat ccaaaggcta agagcatcct gaacgcatct
     6901 gaggccagca ggagggactt ccctgctttg ccaagactca gatatatgat gtttctacca
     6961 gtttattttc ttttctaaaa gatttatttt atgtatgtga gtacactgtc actgtcttca
     7021 gacaccagaa gagggcatca gatctcattc agatggctgt gagccaccac gtggttgttg
     7081 ggaattcaac tcagggcctc tggaagagca gttcagtgct cttaactgct gagccatctc
     7141 cccagccctt ttcttttaaa gatatattta ctttatgtat atgagtacat tgtagctgtc
     7201 ttcagacaca tccagctgcc cattccggat ggctgtgcgc caccatgtgg ttcctgagaa
     7261 ttgaactcag gacctccact gagtcatctc ttcagctctt ctaccatcca tagttcttaa
     7321 aacactttgt tctgttattt aaaaacaaaa acaaaaaaca aaacaaaaca aaacaaaaac
     7381 aaaacaaaaa ccttcataaa acagttgcca tgatgaaaca tgacgtttgg ggtaacttaa
     7441 atatgtgttc ccagggcatg gtcggtcata gttggctcca gagataagaa ctgtgttctg
     7501 attgagacaa gatcttgtat agtatgagct agcccataac tggcagtcct catgaatggt
     7561 gggattactg gtctatgcca ccgagttgtg tgtgtgtgtg tgcatatata catatataat
     7621 gcatatatat atataattat atattaagtc atatgtgtta taaatctata tttacatatc
     7681 atatagtatt acatatatta actacatcta aaaagcttta aacaaggaat tgcagggcat
     7741 atctgaccca gtggaggcca gcaaaggaac ttctggggaa gatgacagac atctcagcga
     7801 agacctgagg ggctggaggc atccacgtgt gagagtttcc cacacgtgag gctgctccga
     7861 gaagacagag ccatgcacaa aggtaggtgc acacagacac gacagagaat gactggatgg
     7921 ggctggtgac ggagtgccgg cctggcattg aaacagggca accttatagc caggtttctg
     7981 caaaaatgta gaggctgagt ggaggctagg agaccatctg gggtcactga gttggtggca
     8041 ggctgaacag ggtcaggaca aaaggggtgg gggtgaagag tgacgatcca gggacatttt
     8101 ccctcagaag agttgacttt tgaatattgt gttggttggc ccctacccct tcttcatctg
     8161 tgacacctga tctcagagtc caggaagggg ttggagcaac cttggcatca ccccgaggtc
     8221 ctcaatgagc tcccctgccc cccacttccc tgggaaccag atgggagcaa aaccttcaaa
     8281 aggatttgag gcccaacctc aaaggcaact cggcagaaaa gctaccagag cagacactgt
     8341 tcccacgcct tcaagggtca gaactacgtc ggcgcacttg tccctagtgg aatcccagga
     8401 ggctccgttc agccctgcct gttccggccc tcagagaaag agaggcctgg aagggaaagc
     8461 ctgtctagcc tgagctcagg cagtaaccat gctggtctgc agtctgagcc tacccatgga
     8521 ctgccccggc ccaggaggcc ccagccactt cctcaccctc agctgcccta gaccctgcca
     8581 atcctaggcc ccaacctccc ttggcttttc tgccctctcc tggaacagtg cagatccttt
     8641 ctgtcaggcc ttgtgatggt cttggttgga tggtaggtag gttggtcata cttgggacaa
     8701 caaagacaga aaccttgtgc ctgcacaagc ctggcatggg ctcaactgct caactacacc
     8761 gccaaatttc tttctttcaa cattttgagg caagagtctt gctaaattgc tgactgtcct
     8821 tgaactctct ctctctctct ctctctctct cgctctcttt ctctctctct ctctctctcc
     8881 ctcctccctt cctccctcct tccctccctc ctccttctct tcttcccctg cctctcctct
     8941 ccctgacaat gtctcatgta ccacaggctg acctcaaact cacaaaggag aagacagcct
     9001 tgaacttctg accttcttgc ctcttcctcc tcctcctccc cccccctcct gtgaggttcc
     9061 aggcatgtgc cacctggttt atgtgccacc agggctagct agaacctaag gctctgtgag
     9121 tactgaacaa gcactcaacc aatatttaca ccccagcccc ataccattga cattttaatt
     9181 cctcagcctc atctttccac agaactagga ttacaggctg cctgtaccac catgcctgtg
     9241 tatttgtgtt ttgtggagtt ggttgtttgc ttagacaggt tcccaccatg tatcccaggt
     9301 tggcctgaaa ctcttgctct gcctccttca gcctcccaag ctcagggttt acatctcagt
     9361 gacttcaggt cctcgctcaa acctttagaa ccaatacagc acactggggg ctttggcagg
     9421 ccctccgaag caggtatcct tccatcacta ttcggtaggg tcagggcaga ggagggtaag
     9481 attgaccctc gttgctctga caagcctcat ggttgggtcc cccagcctct tctgggcgtt
     9541 agcacaagaa accaaacctg gtggctccaa ggtagtgatg ctgttctgca ccgcctggct
     9601 ttctcaaccc ctaaccacac cccgtgatgc cctggatccc acctttacac ttttactgtt
     9661 acccacgggg cttaccctgc tcaatttctg catctagtaa ggagggtagg aaaccaggcc
     9721 tggcaggctt attgtggctt tcccagctgc aggcggattc ttaatcccac actcttcgtt
     9781 cacagtgaag cagggctctg cctgcttcca aattccccag gaagatcttt cctctctttt
     9841 agaggcatcg actggaaccc agctaaagga caggagcttc cctccacttc cactctcaga
     9901 tcaaaggacc ctagagcgtt cctaagtgac ttttgatggt atagcctgcc caggattggt
     9961 gaagtagaga cccctagatc aaccagattc tagaaaggga gaattctcac ccctctccaa
    10021 tgtgggtcca gtggcctcag aagctgggca cacggatgag tctcccttct taccccaccc
    10081 actccttaca gcctccggac caggtgccag atctgccagc tcctctcgct taaaaaaaaa
    10141 atcgccttca catcctgctg cggacctagg gagggcactg gacctggggg gggagtgcag
    10201 tctgggatac cggagggcgt cagagcagag aaacaagaca gcttccatct ctcgcaacca
    10261 aagaagcaca atctgggcgg gtcctgggag tctgtccctc ccaggccccg cctccctgct
    10321 ccccagagcc ctctggctgg cgtttcctgc cctaaacccg cagctgcgcg ctatttaagg
    10381 cgtcctgcgg gaggcgcggt cctgcaggat tcccgcaggc gcagcttcgg ccacggtcgt
    10441 cccctctacc tgggccagcc gggcaagcag gcggtgagtt cggggggcag gggaaacggt
    10501 tcactccact gcgggagggc tgaggcttgc ttgccccccg gggcgccaga cgcgactgaa
    10561 gccaccagcg gcactcacct agcctgcctt taaccagcct cttgtgttta gctcccttcc
    10621 cttttttttt caatgaaccc ttaaggagag accgagggcg ccgggaagat tactaatcca
    10681 aatccccagg tggtgagaag aaagcagtat ttgaatgtag gtctggtagt acctgcttta
    10741 cttctggaac agcacccaca ccacacatca ccacgttttc acacacacca tgagatgttc
    10801 tgggaacgtt ggaaccttca cccagctatg gccattcctt gcaaggctct atctagaatg
    10861 gctgcaacag ctttggaggg aagtgagcta ggacaggctc aggtgtattc actaaaatcg
    10921 caggtggtcc ttttggtaga caggtggacc aaaaaggcgc ataacgatac cacgatatca
    10981 acaagtttgt acaaaaaagc aggctggcgc cggaaccgaa gttcctattc cgaagttcct
    11041 attctctaga aagtatagga acttcgaacc ctttcccaca ccaccctcca cacttgcccc
    11101 aaacactgcc aactatgtag gaggaagggg ttgggactaa cagaagaacc cgttgtgggg
    11161 aagctgttgg gagggtcact ttatgttctt gcccaaggtc agttgggtgg cctgcttctg
    11221 atgaggtggt cccaaggtct ggggtagaag gtgagaggga caggccacca aggtcagccc
    11281 ccccccccta tcccatagga gccaggtccc tctcctggac aggaagactg aaggggagat
    11341 gccagagact cagtgaagcc tggggtaccc tattggagtc cttcaaggaa acaaacttgg
    11401 cctcaccagg cctcagcctt ggctcctcct gggaactcta ctgcccttgg gatccccttg
    11461 tagttgtggg ttacatagga agggggacgg gattcccctt gactggctag cctactcttt
    11521 tcttcagtct tctccatctc ctctcacctg tctctcgacc ctttccctag gatagacttg
    11581 gaaaaagata aggggagaaa acaaatgcaa acgaggccag aaagattttg gctgggcatt
    11641 ccttccgcta gcttttattg ggatccccta gtttgtgata ggccttttag ctacatctgc
    11701 caatccatct cattttcaca cacacacaca ccactttcct tctggtcagt gggcacatgt
    11761 ccagcctcaa gtttatatca ccacccccaa tgcccaacac ttgtatggcc ttgggcgggt
    11821 catccccccc cccaccccca gtatctgcaa cctcaagcta gcttgggtgc gttggttgtg
    11881 gataagtagc tagactccag caaccagtaa cctctgccct ttctcctcca tgacaaccag
    11941 gtcccaggtc ccgaaaacca aagaagaaga accctaacaa agaggacaag cggcctcgca
    12001 cagccttcac tgctgagcag ctccagaggc tcaaggctga gtttcagacc aacaggtacc
    12061 tgacagagca gcggcgccag agtctggcac aggagctcgg tacccggaag atctggactc
    12121 tagagaattc cgcccctctc cctccccccc ccctaacgtt actggccgaa gccgcttgga
    12181 ataaggccgg tgtgcgtttg tctatatgtt attttccacc atattgccgt cttttggcaa
    12241 tgtgagggcc cggaaacctg gccctgtctt cttgacgagc attcctaggg gtctttcccc
    12301 tctcgccaaa ggaatgcaag gtctgttgaa tgtcgtgaag gaagcagttc ctctggaagc
    12361 ttcttgaaga caaacaacgt ctgtagcgac cctttgcagg cagcggaacc ccccacctgg
    12421 cgacaggtgc ctctgcggcc aaaagccacg tgtataagat acacctgcaa aggcggcaca
    12481 accccagtgc cacgttgtga gttggatagt tgtggaaaga gtcaaatggc tctcctcaag
    12541 cgtattcaac aaggggctga aggatgccca gaaggtaccc cattgtatgg gatctgatct
    12601 ggggcctcgg tgcacatgct ttacatgtgt ttagtcgagg ttaaaaaacg tctaggcccc
    12661 ccgaaccacg gggacgtggt tttcctttga aaaacacgat gataagcttg ccacaaccat
    12721 ggaagatccc gtcgttttac aacgtcgtga ctgggaaaac cctggcgtta cccaacttaa
    12781 tcgccttgca gcacatcccc ctttcgccag ctggcgtaat agcgaagagg cccgcaccga
    12841 tcgcccttcc caacagttgc gcagcctgaa tggcgaatgg cgctttgcct ggtttccggc
    12901 accagaagcg gtgccggaaa gctggctgga gtgcgatctt cctgaggccg atactgtcgt
    12961 cgtcccctca aactggcaga tgcacggtta cgatgcgccc atctacacca acgtgaccta
    13021 tcccattacg gtcaatccgc cgtttgttcc cacggagaat ccgacgggtt gttactcgct
    13081 cacatttaat gttgatgaaa gctggctaca ggaaggccag acgcgaatta tttttgatgg
    13141 cgttaactcg gcgtttcatc tgtggtgcaa cgggcgctgg gtcggttacg gccaggacag
    13201 tcgtttgccg tctgaatttg acctgagcgc atttttacgc gccggagaaa accgcctcgc
    13261 ggtgatggtg ctgcgctgga gtgacggcag ttatctggaa gatcaggata tgtggcggat
    13321 gagcggcatt ttccgtgacg tctcgttgct gcataaaccg actacacaaa tcagcgattt
    13381 ccatgttgcc actcgcttta atgatgattt cagccgcgct gtactggagg ctgaagttca
    13441 gatgtgcggc gagttgcgtg actacctacg ggtaacagtt tctttatggc agggtgaaac
    13501 gcaggtcgcc agcggcaccg cgcctttcgg cggtgaaatt atcgatgagc gtggtggtta
    13561 tgccgatcgc gtcacactac gtctgaacgt cgaaaacccg aaactgtgga gcgccgaaat
    13621 cccgaatctc tatcgtgcgg tggttgaact gcacaccgcc gacggcacgc tgattgaagc
    13681 agaagcctgc gatgtcggtt tccgcgaggt gcggattgaa aatggtctgc tgctgctgaa
    13741 cggcaagccg ttgctgattc gaggcgttaa ccgtcacgag catcatcctc tgcatggtca
    13801 ggtcatggat gagcagacga tggtgcagga tatcctgctg atgaagcaga acaactttaa
    13861 cgccgtgcgc tgttcgcatt atccgaacca tccgctgtgg tacacgctgt gcgaccgcta
    13921 cggcctgtat gtggtggatg aagccaatat tgaaacccac ggcatggtgc caatgaatcg
    13981 tctgaccgat gatccgcgct ggctaccggc gatgagcgaa cgcgtaacgc gaatggtgca
    14041 gcgcgatcgt aatcacccga gtgtgatcat ctggtcgctg gggaatgaat caggccacgg
    14101 cgctaatcac gacgcgctgt atcgctggat caaatctgtc gatccttccc gcccggtgca
    14161 gtatgaaggc ggcggagccg acaccacggc caccgatatt atttgcccga tgtacgcgcg
    14221 cgtggatgaa gaccagccct tcccggctgt gccgaaatgg tccatcaaaa aatggctttc
    14281 gctacctgga gagacgcgcc cgctgatcct ttgcgaatac gcccacgcga tgggtaacag
    14341 tcttggcggt ttcgctaaat actggcaggc gtttcgtcag tatccccgtt tacagggcgg
    14401 cttcgtctgg gactgggtgg atcagtcgct gattaaatat gatgaaaacg gcaacccgtg
    14461 gtcggcttac ggcggtgatt ttggcgatac gccgaacgat cgccagttct gtatgaacgg
    14521 tctggtcttt gccgaccgca cgccgcatcc agcgctgacg gaagcaaaac accagcagca
    14581 gtttttccag ttccgtttat ccgggcaaac catcgaagtg accagcgaat acctgttccg
    14641 tcatagcgat aacgagctcc tgcactggat ggtggcgctg gatggtaagc cgctggcaag
    14701 cggtgaagtg cctctggatg tcgctccaca aggtaaacag ttgattgaac tgcctgaact
    14761 accgcagccg gagagcgccg ggcaactctg gctcacagta cgcgtagtgc aaccgaacgc
    14821 gaccgcatgg tcagaagccg ggcacatcag cgcctggcag cagtggcgtc tggcggaaaa
    14881 cctcagtgtg acgctccccg ccgcgtccca cgccatcccg catctgacca ccagcgaaat
    14941 ggatttttgc atcgagctgg gtaataagcg ttggcaattt aaccgccagt caggctttct
    15001 ttcacagatg tggattggcg ataaaaaaca actgctgacg ccgctgcgcg atcagttcac
    15061 ccgtgcaccg ctggataacg acattggcgt aagtgaagcg acccgcattg accctaacgc
    15121 ctgggtcgaa cgctggaagg cggcgggcca ttaccaggcc gaagcagcgt tgttgcagtg
    15181 cacggcagat acacttgctg atgcggtgct gattacgacc gctcacgcgt ggcagcatca
    15241 ggggaaaacc ttatttatca gccggaaaac ctaccggatt gatggtagtg gtcaaatggc
    15301 gattaccgtt gatgttgaag tggcgagcga tacaccgcat ccggcgcgga ttggcctgaa
    15361 ctgccagctg gcgcaggtag cagagcgggt aaactggctc ggattagggc cgcaagaaaa
    15421 ctatcccgac cgccttactg ccgcctgttt tgaccgctgg gatctgccat tgtcagacat
    15481 gtataccccg tacgtcttcc cgagcgaaaa cggtctgcgc tgcgggacgc gcgaattgaa
    15541 ttatggccca caccagtggc gcggcgactt ccagttcaac atcagccgct acagtcaaca
    15601 gcaactgatg gaaaccagcc atcgccatct gctgcacgcg gaagaaggca catggctgaa
    15661 tatcgacggt ttccatatgg ggattggtgg cgacgactcc tggagcccgt cagtatcggc
    15721 ggaattccag ctgagcgccg gtcgctacca ttaccagttg gtctggtgtc aaaaataata
    15781 ataaccgggc aggggggatc taagctctag ataagtaatg atcataatca gccatatcac
    15841 atctgtagag gttttacttg ctttaaaaaa cctcccacac ctccccctga acctgaaaca
    15901 taaaatgaat gcaattgttg ttgttaactt gtttattgca gcttataatg gttacaaata
    15961 aagcaatagc atcacaaatt tcacaaataa agcatttttt tcactgcatt ctagttgtgg
    16021 tttgtccaaa ctcatcaatg tatcttatca tgtctggatc cggaataact tcgtatagca
    16081 tacattatac gaagttatgt ttaaacggcg cgccccggaa ttcgccttct gcaggagcgt
    16141 acagaaccca gggccctggc acccgtgcag accctggccc accccacctg ggcgctcagt
    16201 gcccaagaga tgtccacacc taggatgtcc cgcggtgggt ggggggcccg agagacgggc
    16261 aggccggggg caggcctggc catgcggggc cgaaccgggc actgcccagc gtgggcgcgg
    16321 gggccacggc gcgcgccccc agcccccggg cccagcaccc caaggcggcc aacgccaaaa
    16381 ctctccctcc tcctcttcct caatctcgct ctcgctcttt ttttttttcg caaaaggagg
    16441 ggagaggggg taaaaaaatg ctgcactgtg cggcgaagcc ggtgagtgag cggcgcgggg
    16501 ccaatcagcg tgcgccgttc cgaaagttgc cttttatggc tcgagcggcc gcggcggcgc
    16561 cctataaaac ccagcggcgc gacgcgccac caccgccgag accgcgtccg ccccgcgagc
    16621 acagagcctc gcctttgccg atcctctaga gtcgagatcc gccgccacca tgattgaaca
    16681 agatggattg cacgcaggtt ctccggccgc ttgggtggag aggctattcg gctatgactg
    16741 ggcacaacag acaatcggct gctctgatgc cgccgtgttc cggctgtcag cgcaggggcg
    16801 cccggttctt tttgtcaaga ccgacctgtc cggtgccctg aatgaactgc aggacgaggc
    16861 agcgcggcta tcgtggctgg ccacgacggg cgttccttgc gcagctgtgc tcgacgttgt
    16921 cactgaagcg ggaagggact ggctgctatt gggcgaagtg ccggggcagg atctcctgtc
    16981 atctcacctt gctcctgccg agaaagtatc catcatggct gatgcaatgc ggcggctgca
    17041 tacgcttgat ccggctacct gcccattcga ccaccaagcg aaacatcgca tcgagcgagc
    17101 acgtactcgg atggaagccg gtcttgtcga tcaggatgat ctggacgaag agcatcaggg
    17161 gctcgcgcca gccgaactgt tcgccaggct caaggcgcgc atgcccgacg gcgaggatct
    17221 cgtcgtgacc catggcgatg cctgcttgcc gaatatcatg gtggaaaatg gccgcttttc
    17281 tggattcatc gactgtggcc ggctgggtgt ggcggaccgc tatcaggaca tagcgttggc
    17341 tacccgtgat attgctgaag agcttggcgg cgaatgggct gaccgcttcc tcgtgcttta
    17401 cggtatcgcc gctcccgatt cgcagcgcat cgccttctat cgccttcttg acgagttctt
    17461 ctgagcggga ctctggggtt cgaaatgacc gaccaagcga cgcccaacct gccatcacga
    17521 gatttcgatt ccaccgccgc cttctatgaa aggttgggct tcggaatcgt tttccgggac
    17581 gccggctgga tgatcctcca gcgcggggat ctcatgctgg agttcttcgc ccaccccccg
    17641 gatctaagct ctagataagt aatgatcata atcagccata tcacatctgt agaggtttta
    17701 cttgctttaa aaaacctccc acacctcccc ctgaacctga aacataaaat gaatgcaatt
    17761 gttgttgtta acttgtttat tgcagcttat aatggttaca aataaagcaa tagcatcaca
    17821 aatttcacaa ataaagcatt tttttcactg cattctagtt gtggtttgtc caaactcatc
    17881 aatgtatctt atcatgtctg gatccggggg taccgcgtcg agaagttcct attccgaagt
    17941 tcctattctc tagaaagtat aggaacttcg tcgagataac ttcgtatagc atacattata
    18001 cgaagttatg tcgagatatc tagacccagc tttcttgtac aaagtggttg atatctctat
    18061 agtcgcagta ggcggttcaa atgaggccct caacattttt aatgaggcat ggaagatggg
    18121 aacgggaccc ctaataacca tctctcccca cccctgctct cttgggggtt gccagccttg
    18181 aacaaaaggg aggaagggca tggcacaact gtgtgtgacc ttggataagt tcctcaactg
    18241 ttctgtttcc ataggaacct ctattcaatc cacatgtctt cgggttgtgg tcaccctggg
    18301 gcactggcct gtgaaagaaa gcacaatgtg tggttagatt gggaccctag cacaggcgga
    18361 cctcccaagg gcttacatcc catggacata tgtctagtgg gggagctgag aaaggctttg
    18421 tgctgccctg ctgatggccc tctgaccctt gtctccctgc agagagaggc cctggaaaca
    18481 tgggcgactg gggcttcctg gagaagttgc tagaccaggt ccaggaacac tcgaccgtgg
    18541 tgggcaagat ctggttaacg gtgctcttca tcttccgcat cctcatcctg gggctggctg
    18601 gcgagtcggt gtggggcgac gagcagtctg attttgagtg taacacagcc cagccgggct
    18661 gcaccaacgt ctgctatgac caggccttcc ccatctccca catccgatac tgggtgctgc
    18721 agttcctctt cgtcagcaca cccaccctga tctacctggg ccacgtcatc tacctgtctc
    18781 ggcgggaaga gcggttgcgg cagaaagagg gagagctccg ggcgctgcca tccaaggacc
    18841 tacatgtaga gcgggcactg gctgccatcg aacatcagat ggccaagatc tcggtggcag
    18901 aggacggtcg tcttcggatt cgtggggcgc tcatgggtac ctatgtggtc agcgtgctgt
    18961 gtaagagtgt gctggaggca ggcttcctct atggccagtg gcgcctctat ggctggacca
    19021 tggagccggt gtttgtgtgc cagcgtgcgc cctgccccca catcgtggac tgctatgtct
    19081 ctcgacccac tgagaagact atcttcatca tcttcatgct ggtggtagga gtcatctccc
    19141 tggtgctcaa cctgctggag ctggttcacc tgctgtgtcg gtgtgtcagc cgggagataa
    19201 aggcacgaag ggaccacgac gcccgcccgg cccagggcag tgcctcagac ccttaccctg
    19261 aacaggtttt cttctacctc cccatgggcg agggaccctc ttccccaccg tgtcccacct
    19321 acaacgggct ctcatccact gagcagaact gggccaactt gaccacagag gagagactga
    19381 cctcttccag acctccccca tttgtaaaca cagctcccca gggtggccga aagtccccta
    19441 gccgccccaa cagctctgca tccaagaagc agtatgtgta gggatctggg gctaatgtca
    19501 ctcaacagag ctgccccgag gagcacgcac gtgtaccttg gctgcctctc tggcggtcca
    19561 ctcctcaaag gagatggcgc aacgcaatta atgataactt cgtatagcat acattatacg
    19621 aagttatggt ctgagctcgc catcagttca aggtggacat tcgctgggca gaggacctgg
    19681 tcacagatgg ttctggaata cctggagcct ttgtgatgac cagaggacac tggctgctta
    19741 ccagaatgtg acactaccca gactgggtca cagcaggtgg gagtgctctt gactaagtgt
    19801 tctgtgaacc ctcgatcctt ttcacctgtt gctgagggac ccagcgccaa gttgactttc
    19861 gagcctcccc tattagacga gtcactgaac cctgggtttt catcacaccc cacttctcct
    19921 gggaaaaagc actgatgcag gctgctggct cagcctcgtc acctggacag acacagcctg
    19981 cgccggagct ggcccttgcc aggggaactg gttgatgtct tgtttttctc acttctagtt
    20041 ccactgttta tgatcctcaa ataaacagga ctccatcata agtcaggtgt gcactgatgt
    20101 tgtcatggat gcggggggca gggtgggggg agccaggggt gaggggcgag gcagttattt
    20161 tgcacagact tgctttcttt ctagtcctct acagcccagc tccagagagc accgtaaggc
    20221 ctcaagactc aaatcctttc cctcagcacc gagtccccat gactctccct tgcaaaacac
    20281 cctgggtact agggtctttt catcccattc ccacatcctt tccagtgtcc tgttaatcag
    20341 ctgctcatta atcggcccag acaggcagtg tctcttcctg tcctgtccca tgcccatctg
    20401 gtacccgagc ctgctgtccc ctgcaatgtg cctcctgact aaacatttgc tcccaagcat
    20461 acctgccacc aaggctgtcc tagtctaact aaaatttgcc ccatgtgtcc ttcccacctc
    20521 accatgggtg cctgagaacc attttttttt cattatttat gtgttcattt tacatctcaa
    20581 tttcagccct ccccagtccc tcccttccat acctttcatc cattctctct tctccttcac
    20641 tgaggagaag gggacttctc cccccacccc caacctgtcc tggcacatcc tctcccactg
    20701 aggccagacc aggcagccca gctaggggaa agagatccaa aggcaggcaa cagaggccaa
    20761 gtcaaagagc ctgagggttt ctaaaagggg tgggggctaa gggtaatttg tgtgttttct
    20821 agtctgccta tgagaaggtg caacccaggg gccttcatct tagctcctgt ctgtgtatcc
    20881 agaactcact ggggacccta gacaatggca gtgccaatgg tcctctttct ttgtactccc
    20941 tggagtctct aagagcctat gactgaaaag ggtcagagca ttggtgcgtg aggacttagc
    21001 tattgaaagc tcatacccgg gtcttaagtt taaatattgc ccccacatgt gccagctcta
    21061 tggcctggag tcaatcgagt ctgatcacag tttctctcac ctctaaaaca taagcaggct
    21121 gaggatgggc tcagctgata agagttcctg cctagcataa gcagatctct ggattgggtc
    21181 cccggcgtca cataaacgtg ccatgggatt gggtgcctgt aatctcactc agcacttggg
    21241 aggagaaggc aggaggacta gaagtccaag gccatcgttt tggctctata gtaagtttga
    21301 gactggcctc accttcttca tgaaggacat aaaataagta aaataagtaa aaataagctt
    21361 ggctcacgag aatcaaacaa aattcatccc atactttcca gcaaggcctg gaagataaca
    21421 tccgttctcc tccaggaagc cttccctgac ttcatcagcg atggccgcta cctctcaggg
    21481 tcccaaccac tgttaggaac acatctctct ccatgagtct acatgttttc acagagactc
    21541 ttgcattccc cccgagaccc agatctcaca gtgaactgag agacaggaag tgggcccaaa
    21601 gaggcaggtc tgtgttagaa ggtctgatcc aggagactga gtcccttctc agctgagagg
    21661 tcaaaggttg taggctgtca gagccatccc tgtctgaggc cctgggtgac tgttttccgt
    21721 gccctctacc tggcctacct tggaagggtg acaagtttaa tgaccagact gagagctcac
    21781 attctctgaa gtggatgtga gggcttgggt gaagctgggc ctggggaaaa ctggggattt
    21841 gggacctaaa ctggcagcta cacagacaca aggacaaacc agctgggggt gaaggctggg
    21901 cagaggggag gggccatgtg cagactttgc aatgaagatc ttggagggct ccatcctacc
    21961 tgcctttgat tgacaaagcc cctgtaacca cagtaccaaa ctgctgagga acgggggttg
    22021 agacagtatg aactcatcct ctcagtgctg gaccctggag gtccaaactt gaggtttctg
    22081 agggccatgg gtgggaatcc cctcacagcg ttctcttggt tcctaatagt tttttgagca
    22141 tcttcggctc ttctagaagt atcacctcca ccttcttagg tcgatcttga tcatctttct
    22201 tccttctcct ccctctacct ctcccgtgtg tgtattcgtg tgtgtgtgtg tgtgtgtgtg
    22261 tatgcatgtg tgtatgtgtg tgtgtgtgtg tatgcatgtg tgtgtatgta tgtatgcgtg
    22321 tgtatgtgtg tgtatgtgtg tgtatgcatg tgtgtgtgta tgtgtgtatg tatgtgtgtg
    22381 tgtgtgtgta tatgtgtgtg tatgtgtgtg tgtatgcgtg tgtgtgtatg tatgtgtgta
    22441 tgtgtgtgtg tatgtgtgtg tatgcatgtg tgtgcgtgta tgtatgtatg tgtgtgtgta
    22501 tgtgtgtgta tgtgtgtatg tgtgtgtatg tgtgtgtgtg tatgcgtgtg tgtgtgtgtg
    22561 tgtgtgtgtg tgtatgttca cacatgcatt catactgaac tcgatccaaa ggtgtcactt
    22621 ctatttgatt attctgggaa aaaccctatt tccaaatcag tttacatttt ggagcctggg
    22681 gatgatgact tcagcatgtc tgtggaggac acaatttgac ttacaccgat acccttctga
    22741 tcccctcact tccaaacaag ggaccctaag gcctggagag cgtcccggca gacacaaagc
    22801 tcagtggtcc tgaggatgtg gctgggtagt aactttaaac attgtatctt tcctttgcct
    22861 ccctccttcg ccgcggccca cgcccccagc agcccctccc tccgccccac gcccccagca
    22921 gcccctccct ccaccaagac tgacagaagc tctcagaaag agcaccttct aggcttagga
    22981 gaccctgctc ctcctcccac cccaccccgc acacccatct ctcacactct gtccattctc
    23041 tagacctcag tttccccgct gtgaaatgac tcagctggac gagaagctgg ataatcagac
    23101 acagaatgtt gcatagaaga ctgcgtcacc ctgtctggcc taaagttcat gagtggtgtg
    23161 ttattttttt catgaatcag aatagactca atgttatttc ataaaaagac aagttccagc
    23221 cacttggatt cagcact
//
LOCUS       GJA4_Flox              11489 bp    DNA     linear   CON 09-MAY-2024
DEFINITION  Cx37 Cre-Dependent Conditional Knockout Allele.
ACCESSION   NC_000070
VERSION     NC_000070.6
DBLINK      BioProject: PRJNA169
            Assembly: GCF_000001635.26
KEYWORDS    RefSeq.
SOURCE      Mus musculus (house mouse)
  ORGANISM  Mus musculus
            Eukaryota; Metazoa; Chordata; Craniata; Vertebrata; Euteleostomi;
            Mammalia; Eutheria; Euarchontoglires; Glires; Rodentia; Myomorpha;
            Muroidea; Muridae; Murinae; Mus; Mus.
REFERENCE   1  (bases 1 to 22620)
  AUTHORS   Church,D.M., Schneider,V.A., Graves,T., Auger,K., Cunningham,F.,
            Bouk,N., Chen,H.C., Agarwala,R., McLaren,W.M., Ritchie,G.R.,
            Albracht,D., Kremitzki,M., Rock,S., Kotkiewicz,H., Kremitzki,C.,
            Wollam,A., Trani,L., Fulton,L., Fulton,R., Matthews,L.,
            Whitehead,S., Chow,W., Torrance,J., Dunn,M., Harden,G.,
            Threadgold,G., Wood,J., Collins,J., Heath,P., Griffiths,G.,
            Pelan,S., Grafham,D., Eichler,E.E., Weinstock,G., Mardis,E.R.,
            Wilson,R.K., Howe,K., Flicek,P. and Hubbard,T.
  TITLE     Modernizing reference genome assemblies
  JOURNAL   PLoS Biol. 9 (7), E1001091 (2011)
  PUBMED    21750661
REFERENCE   2  (bases 1 to 22620)
  AUTHORS   Church,D.M., Goodstadt,L., Hillier,L.W., Zody,M.C., Goldstein,S.,
            She,X., Bult,C.J., Agarwala,R., Cherry,J.L., DiCuccio,M.,
            Hlavina,W., Kapustin,Y., Meric,P., Maglott,D., Birtle,Z.,
            Marques,A.C., Graves,T., Zhou,S., Teague,B., Potamousis,K.,
            Churas,C., Place,M., Herschleb,J., Runnheim,R., Forrest,D.,
            Amos-Landgraf,J., Schwartz,D.C., Cheng,Z., Lindblad-Toh,K.,
            Eichler,E.E. and Ponting,C.P.
  CONSRTM   Mouse Genome Sequencing Consortium
  TITLE     Lineage-specific biology revealed by a finished genome assembly of
            the mouse
  JOURNAL   PLoS Biol. 7 (5), E1000112 (2009)
  PUBMED    19468303
COMMENT     REFSEQ INFORMATION: The reference sequence is identical to
            CM000997.2.                                                        
            On Feb 23, 2012 this sequence version replaced NC_000070.5.        
            Assembly Name: GRCm38.p4 C57BL/6J                                  
            The DNA sequence is composed of genomic sequence, primarily        
            finished clones that were sequenced as part of the Mouse Genome    
            Project. PCR products and WGS shotgun sequence have been added     
            where necessary to fill gaps or correct errors. All such additions 
            are manually curated by GRC staff. For more information see:       
            http://genomereference.org.                                        
                                                                               
            ##Genome-Annotation-Data-START##                                   
            Annotation Provider         :: NCBI                                
            Annotation Status           :: Full annotation                     
            Annotation Name             :: Mus musculus Annotation Release 108 
            Annotation Version          :: 108                                 
            Annotation Pipeline         :: NCBI eukaryotic genome annotation   
                                           pipeline                            
            Annotation Software Version :: 8.2                                 
            Annotation Method           :: Best-placed RefSeq; Gnomon          
            Features Annotated          :: Gene; mRNA; CDS; ncRNA              
            ##Genome-Annotation-Data-END##
FEATURES             Location/Qualifiers
     source          <1..>11489
                     /organism="Mus musculus"
                     /mol_type="genomic DNA"
                     /strain="C57BL/6J"
                     /db_xref="taxon:10090"
                     /chromosome=4
     misc_feature    
                     /Original_Bases="AAGGCAGAACACAAGGGGGCCTGCTGAGGCTGTGGGTGACA
                     ATGAGTCTCCCTGGGCACAGAGCGGGGTGGGGTAGGGTGGGGTGGGGAGAACCTCTGA
                     AGGGCAGAAGGACCCAGCTCAACACTCAGAACAGCTCCTTCTGGAAGGAACTGCTACA
                     GAGATCAAAGGAGACACAGCATGTAAAACATTAGCACAGTGATGTTGGAGCCAGGAAA
                     TACCTAGGTGTGACCGTGTCTGGGAGAGTCTCTGGTGGTGGGGCTCTACCCAGGTAGC
                     TCTCTGCTTGGGCTGGGTGGTTACAAAGGTCCCAGGGAGGGGTGATCGCTACCTGTTT
                     GCTGCTACATATTTCAGAATTGTCTATCTTTTTTTCCTTTAATTTTTTTTAGATCATG
                     TGTGTGTGTATATTTGTCTGTGGGGGGTATGTTTGTGTGTATGAGTGCAGGTGCCCAA
                     GGAGTCCAGAAGAAGGGGACAGCTCCCCCTCGGCAAGGGCTCTTAACCACTGAGCTAC
                     CTCTCCAGCCACACACCACTACCAAAACAAAACAAAATAAAACCCCACATCCCATTTC
                     CCCTTCCAAGTGAGGCTCAAGCATCCTTGCCTGGGCCCGCCTTCCTGTCCAGCCTCTT
                     GGGTTTGTGGAGAATAACATGGGCATCCTGCATTTTATGGCTAAAATGTACCTATTCG
                     TGAATATACAGCGTGCATGTCCTTTGGGGGAGTGGGTTACCTCGCTCAGAATGATATA
                     CCCAAGATCCATTCTTTAGCCTTCAAAATCCATGATGACTTTGTTTTTCTTAGCTGTA
                     TAGTATTCCATTGTGTATATATACCACATTTTCTTTACCCATCCTTCAGTTGAGGGAC
                     ATCTAGGTTGTTTCCAGTGTCTGGCTATTATGAATAAAGCTGCTGTGAACATAGTTGA
                     GCCAATGCCTTTGTGGGATGGTAGAACATCTTTTGGATATATGCCCAGGAGTGGTCTT
                     GAGGTAGAACTATTCCCAGTTTTCTGAGAAACTGCTAAATGTATTTCTAAAGTGGATG
                     GACAAGTTTGCACTCCCACCAGCAATGGAGGAGTGTTCCCACTTGCTCCACATCCTTG
                     CCAGCATGTGCTATCGCTTGAGTTTTTTATCCTAGTCCTTCTGATGGGTCTAAGATGG
                     GACCTCAGAATCGTTTTGATCTGCACTCCCCTGATGACTCATGATGTTGAACATTTCT
                     TCAAGCACTTCTCGGTCATTCAAGATTCCTTTGTTGAGAATTCTCTGTTTAGCTGTGT
                     GTGTGTGTGTGTGTGTGTGTGTGTGTGTGTGTGTGTGTGTAGCAGATATGCAGCTTAG
                     TCTTCATGTGGGTCCCAACAACTAGAGCAGGGTCTATTCCAAAAGCCACTGCCTGTCT
                     GTGGGATATGTTCTTCTAGCTGGGCTGCCTTGTCTGCCCTCAGTGGGAGAGGAAGTAC
                     CTAACCTCTCAGAGACTTGAAGTGTCAGGGTGGGGGGATACGAACAGGAGGCACCCAC
                     TCAGAGAAGGGGAGAGAGTGTGGTGGAAGGACTGTGGGAGGGAGTGACCAGGAGGGGG
                     ACAGTGAGCAGGATGTAAAGTGAATACGTTTTTAAAATCAATTCATTAATTCATTAAA
                     ATATTCAGGAGTTTCAAATCGCTTCTTGGCTGGAAGTGGGGCCTTGTTTCACTTCTCA
                     GAACTGGGGTTTTGTCTGGCTTGAACACATGCAGGGCTGGTGAGTACTGTCAAGGTCT
                     CTACGAGCTCATGTGTGTACCAGCCCTCTTGTCTGCATGACACTCTTTCCTTTGCAGT
                     CACCCACCAGGTTTCCTCCTCCTCTGCTGCACGGAGGATCCCTAAGCCCTAAGGGGAG
                     GGGCTCAATAGAGGGATTGGTGCCTGCTAGATAAGGGAAAATTAGTTTTCTCCAATGG
                     AGTAGCACTGGATAGATCCACCACACTGCAGGTCAGACCCCATGCCCAGGAGTAGTTG
                     GCTAATACAAACCAAACTCCATGGTCTTGGTGTGGTTTGGGTATTTTTGTCTTAATGC
                     TTTAAGTTTGTCTTGATTTTCTCTTTTGTTTTTGTTTTTCCTTTTTTGAGAGAGGAAA
                     AAACATGATATTGGGTGGATAGAGAGATGGGGGAGATCAGGGAGGTATTGGGGGAGGA
                     AAAAGAATATGATCAAACATATTTATGAAAAAATTAATAGAAATTTTTTGTTGTTGTT
                     TTTTCGAGACAGGGTTTCTCTGTATAGCCCTGGCTGTCCTGGAACTCACTCTGTAGAC
                     CAGGCTGGCCTTGAACTCAGAAATCTGCCTGCCTCTGCCTCCTGAGTGCTGGGATTAA
                     AGGCGTGTGCCACCACTGCCTGGCTAGAAATAATTTTTAAAAAGAGTTTCAGGTCACC
                     CAGGCTGGCCTTGAACTTGCTATGTTGCTGAGGAGGACTTTGAACTCCTGATCCTCCT
                     GCCTCTATCCCCTGAGTGTGGGAGTTACAGGTATGGACCATTATGCCTAGTTTTATGA
                     TAAGGATCAACCGGAGATCTTTGTGCCTGGTAGGTGTGATGGTTTGAATGAGAACAGC
                     CCTTATTGGCTCGTATATTTGGATGTTTGGCTCCCAGTTAGTGAACTGTTTGGGAAAA
                     ATTAGGAGGTGTGGCCTTGTTGGAGGAGGTGTGGCCTTACTGGAGGAGGCATGTCACT
                     GAGCTGGGCTTTGAGCTTTCAAAAGCCCCCACCAGGTCCAGTCTCCCCATCTCTCCAC
                     CTGCAACTTTCAGATCAGATGTGAGTTCTCAGCTACTACTCCATCTTATGCCTACTTC
                     CCTGCCCCCATGTTCCCCGCCATGATGATAATGGATTAAGCCACTGAAACTATAAGCC
                     AGCCCCCAGCTAAATGCTTTCTTTTATAAGTTGCCTTGGTCATGGTATGGTTCTATTG
                     TTACAGCAATAGAACAGTGACGACGACACTAGGCAAGCACAACCAAGCTTCATTCCTA
                     ACCCCTCCAGCATCTTCCAGAAAATCAAGCCAAAGCCTTCAATATGAGACTGGCTGAA
                     CTGCAAAGACAATTCATGTCCCAGGCCCAGAAGGTGTTAAAGTAAGGGCACTAAGTGG
                     TAAAGAGTGGGGTCCTGTAACTTGGAATGGAGATGTGTGGGAGGACCAAGGACTTTCG
                     ATCCTCAGCAGAAGATGTGCTCCCATCCCCTGCAATATTTTCTGCCTTTGACTGAGGA
                     AATTAACCCTTCATTGTCTGCTAAACCAGCATGAATTTCTCTTAAGGAGATGCCAGGC
                     AAGCCAATACTGATGTCCCCCAGGGCCCACCAATAGTTGTCTCTAGATCTATAACCAG
                     ACCAAAGCTTAAGGCAGTCTCGTAGCGGAGAGATAGAAAGTGTGGTTCGCAAGGAAGT
                     ACTACTCATGAGGTACTACTAAGGAGCTTAATGAGTTTGCTAATTAATTCAAGCAGAA
                     GTCTGAGGAATATGTGTGGGAATGGATCTTAAGGGCATGGGCTAATGGTGAACGGAAC
                     ATAAAACTGGGTCAGGCTGAGTTTATTAATATGGGCCCATTGAGTGGAGATTTTTAGG
                     TTGAATGTGGAAGGTGTTTGAATGGTTAGATAAAGCATTTGTCAAAAGATGGCCGACT
                     GAAATGGAGTTAAAGATGCCCGATATCCCCTGGTTTGGTGTTGATGAAGGAAGTTGAA
                     GGAAACCATGACGTCAGAGCAGGTACCCTATGTAAAACCTAATTCTCCACAATGGAAA
                     GGCCCAGAAGATGTGCCATTCACTAATCCTGTGGCGTGCAAAATGGTGATAGGTGTAC
                     CAACACATTTGAAGAGCTCTGTTATTGCCCTTTTCCTTGTGCCAGACCTTAGGGTTGG
                     AGGCGCTGCTGCACCGTTGCATGAATTAAGTGCAGTGGGTTTAATTGAGCCCCAAAGT
                     AGAAAGGAGCAGGGGCCAGGTGGCAGCCCTGAATCAACAAAGGCAAAGTGATCAGAGT
                     CATAATGGCAGCATAAGCAAAGCAATGTCATAACGGCCTGCCCTGTAATGCACAGGCA
                     AAGGGATGTTTGTGGTGGCATGACTTTTGGGACGGGATAATCAACCATGGTGTTTCCT
                     GGCATGGAATAGATAAGATGCCTACTAAATTTTTGCCCAGCCCTGGGCATTGAGCCTT
                     TGACAGAGATCCATTCAGTGCACGGATCCACCAGGAGTTTGTATCTTTCTGCAGTCAT
                     GACTAAGTTCACAGCAATCATCACTCTTACCACTAGGTGGCACTCATGTCCCTTTGGA
                     GTGCACCTCTTCCCTTCTGGGAGGCTTGAGGGGTCAGAGCAGGCATCCTTCATTCCTG
                     CCATGGATGAAGATGCCACTTAGAAGTCTCCAAGTCAGAGTGTAGTACACGTGGGCAC
                     CACACCCGACAGCCCCAGACAACCAAGAGAACTTTTTGTCTTCATTCATTCTAGAACA
                     CAGGACTGTGTTGTGTGTGGACTGATTTTGTGTTGTTCCCCCCCCCCCCACCTCCAAA
                     CCATATATTAAAATCCTACCCTCGGTGTGATGGTATATTAGGTAGTGGACCTTTGGAA
                     GATGTTTGGGTCAAGAGTAAACCCCTGTCAAATGGGATTAGTGTCCTTATAAAAAGAG
                     ACAGGAGAAACCCAGTATGGTATCAC"
                     /label="AAGGCAGAACACAAGGGGGCCTGCTGAGGCTGTGGGTGACAATGAGTCTC
                     CCTGGGCACAGAGCGGGGTGGGGTAGGGTGGGGTGGGGAGAACCTCTGAAGGGCAGAA
                     GGACCCAGCTCAACACTCAGAACAGCTCCTTCTGGAAGGAACTGCTACAGAGATCAAA
                     GGAGACACAGCATGTAAAACATTAGCACAGTGATGTTGGAGCCAGGAAATACCTAGGT
                     GTGACCGTGTCTGGGAGAGTCTCTGGTGGTGGGGCTCTACCCAGGTAGCTCTCTGCTT
                     GGGCTGGGTGGTTACAAAGGTCCCAGGGAGGGGTGATCGCTACCTGTTTGCTGCTACA
                     TATTTCAGAATTGTCTATCTTTTTTTCCTTTAATTTTTTTTAGATCATGTGTGTGTGT
                     ATATTTGTCTGTGGGGGGTATGTTTGTGTGTATGAGTGCAGGTGCCCAAGGAGTCCAG
                     AAGAAGGGGACAGCTCCCCCTCGGCAAGGGCTCTTAACCACTGAGCTACCTCTCCAGC
                     CACACACCACTACCAAAACAAAACAAAATAAAACCCCACATCCCATTTCCCCTTCCAA
                     GTGAGGCTCAAGCATCCTTGCCTGGGCCCGCCTTCCTGTCCAGCCTCTTGGGTTTGTG
                     GAGAATAACATGGGCATCCTGCATTTTATGGCTAAAATGTACCTATTCGTGAATATAC
                     AGCGTGCATGTCCTTTGGGGGAGTGGGTTACCTCGCTCAGAATGATATACCCAAGATC
                     CATTCTTTAGCCTTCAAAATCCATGATGACTTTGTTTTTCTTAGCTGTATAGTATTCC
                     ATTGTGTATATATACCACATTTTCTTTACCCATCCTTCAGTTGAGGGACATCTAGGTT
                     GTTTCCAGTGTCTGGCTATTATGAATAAAGCTGCTGTGAACATAGTTGAGCCAATGCC
                     TTTGTGGGATGGTAGAACATCTTTTGGATATATGCCCAGGAGTGGTCTTGAGGTAGAA
                     CTATTCCCAGTTTTCTGAGAAACTGCTAAATGTATTTCTAAAGTGGATGGACAAGTTT
                     GCACTCCCACCAGCAATGGAGGAGTGTTCCCACTTGCTCCACATCCTTGCCAGCATGT
                     GCTATCGCTTGAGTTTTTTATCCTAGTCCTTCTGATGGGTCTAAGATGGGACCTCAGA
                     ATCGTTTTGATCTGCACTCCCCTGATGACTCATGATGTTGAACATTTCTTCAAGCACT
                     TCTCGGTCATTCAAGATTCCTTTGTTGAGAATTCTCTGTTTAGCTGTGTGTGTGTGTG
                     TGTGTGTGTGTGTGTGTGTGTGTGTGTGTGTAGCAGATATGCAGCTTAGTCTTCATGT
                     GGGTCCCAACAACTAGAGCAGGGTCTATTCCAAAAGCCACTGCCTGTCTGTGGGATAT
                     GTTCTTCTAGCTGGGCTGCCTTGTCTGCCCTCAGTGGGAGAGGAAGTACCTAACCTCT
                     CAGAGACTTGAAGTGTCAGGGTGGGGGGATACGAACAGGAGGCACCCACTCAGAGAAG
                     GGGAGAGAGTGTGGTGGAAGGACTGTGGGAGGGAGTGACCAGGAGGGGGACAGTGAGC
                     AGGATGTAAAGTGAATACGTTTTTAAAATCAATTCATTAATTCATTAAAATATTCAGG
                     AGTTTCAAATCGCTTCTTGGCTGGAAGTGGGGCCTTGTTTCACTTCTCAGAACTGGGG
                     TTTTGTCTGGCTTGAACACATGCAGGGCTGGTGAGTACTGTCAAGGTCTCTACGAGCT
                     CATGTGTGTACCAGCCCTCTTGTCTGCATGACACTCTTTCCTTTGCAGTCACCCACCA
                     GGTTTCCTCCTCCTCTGCTGCACGGAGGATCCCTAAGCCCTAAGGGGAGGGGCTCAAT
                     AGAGGGATTGGTGCCTGCTAGATAAGGGAAAATTAGTTTTCTCCAATGGAGTAGCACT
                     GGATAGATCCACCACACTGCAGGTCAGACCCCATGCCCAGGAGTAGTTGGCTAATACA
                     AACCAAACTCCATGGTCTTGGTGTGGTTTGGGTATTTTTGTCTTAATGCTTTAAGTTT
                     GTCTTGATTTTCTCTTTTGTTTTTGTTTTTCCTTTTTTGAGAGAGGAAAAAACATGAT
                     ATTGGGTGGATAGAGAGATGGGGGAGATCAGGGAGGTATTGGGGGAGGAAAAAGAATA
                     TGATCAAACATATTTATGAAAAAATTAATAGAAATTTTTTGTTGTTGTTTTTTCGAGA
                     CAGGGTTTCTCTGTATAGCCCTGGCTGTCCTGGAACTCACTCTGTAGACCAGGCTGGC
                     CTTGAACTCAGAAATCTGCCTGCCTCTGCCTCCTGAGTGCTGGGATTAAAGGCGTGTG
                     CCACCACTGCCTGGCTAGAAATAATTTTTAAAAAGAGTTTCAGGTCACCCAGGCTGGC
                     CTTGAACTTGCTATGTTGCTGAGGAGGACTTTGAACTCCTGATCCTCCTGCCTCTATC
                     CCCTGAGTGTGGGAGTTACAGGTATGGACCATTATGCCTAGTTTTATGATAAGGATCA
                     ACCGGAGATCTTTGTGCCTGGTAGGTGTGATGGTTTGAATGAGAACAGCCCTTATTGG
                     CTCGTATATTTGGATGTTTGGCTCCCAGTTAGTGAACTGTTTGGGAAAAATTAGGAGG
                     TGTGGCCTTGTTGGAGGAGGTGTGGCCTTACTGGAGGAGGCATGTCACTGAGCTGGGC
                     TTTGAGCTTTCAAAAGCCCCCACCAGGTCCAGTCTCCCCATCTCTCCACCTGCAACTT
                     TCAGATCAGATGTGAGTTCTCAGCTACTACTCCATCTTATGCCTACTTCCCTGCCCCC
                     ATGTTCCCCGCCATGATGATAATGGATTAAGCCACTGAAACTATAAGCCAGCCCCCAG
                     CTAAATGCTTTCTTTTATAAGTTGCCTTGGTCATGGTATGGTTCTATTGTTACAGCAA
                     TAGAACAGTGACGACGACACTAGGCAAGCACAACCAAGCTTCATTCCTAACCCCTCCA
                     GCATCTTCCAGAAAATCAAGCCAAAGCCTTCAATATGAGACTGGCTGAACTGCAAAGA
                     CAATTCATGTCCCAGGCCCAGAAGGTGTTAAAGTAAGGGCACTAAGTGGTAAAGAGTG
                     GGGTCCTGTAACTTGGAATGGAGATGTGTGGGAGGACCAAGGACTTTCGATCCTCAGC
                     AGAAGATGTGCTCCCATCCCCTGCAATATTTTCTGCCTTTGACTGAGGAAATTAACCC
                     TTCATTGTCTGCTAAACCAGCATGAATTTCTCTTAAGGAGATGCCAGGCAAGCCAATA
                     CTGATGTCCCCCAGGGCCCACCAATAGTTGTCTCTAGATCTATAACCAGACCAAAGCT
                     TAAGGCAGTCTCGTAGCGGAGAGATAGAAAGTGTGGTTCGCAAGGAAGTACTACTCAT
                     GAGGTACTACTAAGGAGCTTAATGAGTTTGCTAATTAATTCAAGCAGAAGTCTGAGGA
                     ATATGTGTGGGAATGGATCTTAAGGGCATGGGCTAATGGTGAACGGAACATAAAACTG
                     GGTCAGGCTGAGTTTATTAATATGGGCCCATTGAGTGGAGATTTTTAGGTTGAATGTG
                     GAAGGTGTTTGAATGGTTAGATAAAGCATTTGTCAAAAGATGGCCGACTGAAATGGAG
                     TTAAAGATGCCCGATATCCCCTGGTTTGGTGTTGATGAAGGAAGTTGAAGGAAACCAT
                     GACGTCAGAGCAGGTACCCTATGTAAAACCTAATTCTCCACAATGGAAAGGCCCAGAA
                     GATGTGCCATTCACTAATCCTGTGGCGTGCAAAATGGTGATAGGTGTACCAACACATT
                     TGAAGAGCTCTGTTATTGCCCTTTTCCTTGTGCCAGACCTTAGGGTTGGAGGCGCTGC
                     TGCACCGTTGCATGAATTAAGTGCAGTGGGTTTAATTGAGCCCCAAAGTAGAAAGGAG
                     CAGGGGCCAGGTGGCAGCCCTGAATCAACAAAGGCAAAGTGATCAGAGTCATAATGGC
                     AGCATAAGCAAAGCAATGTCATAACGGCCTGCCCTGTAATGCACAGGCAAAGGGATGT
                     TTGTGGTGGCATGACTTTTGGGACGGGATAATCAACCATGGTGTTTCCTGGCATGGAA
                     TAGATAAGATGCCTACTAAATTTTTGCCCAGCCCTGGGCATTGAGCCTTTGACAGAGA
                     TCCATTCAGTGCACGGATCCACCAGGAGTTTGTATCTTTCTGCAGTCATGACTAAGTT
                     CACAGCAATCATCACTCTTACCACTAGGTGGCACTCATGTCCCTTTGGAGTGCACCTC
                     TTCCCTTCTGGGAGGCTTGAGGGGTCAGAGCAGGCATCCTTCATTCCTGCCATGGATG
                     AAGATGCCACTTAGAAGTCTCCAAGTCAGAGTGTAGTACACGTGGGCACCACACCCGA
                     CAGCCCCAGACAACCAAGAGAACTTTTTGTCTTCATTCATTCTAGAACACAGGACTGT
                     GTTGTGTGTGGACTGATTTTGTGTTGTTCCCCCCCCCCCCACCTCCAAACCATATATT
                     AAAATCCTACCCTCGGTGTGATGGTATATTAGGTAGTGGACCTTTGGAAGATGTTTGG
                     GTCAAGAGTAAACCCCTGTCAAATGGGATTAGTGTCCTTATAAAAAGAGACAGGAGAA
                     ACCCAGTATGGTATCAC"
                     /note="Geneious type: Editing History Deletion"
     primer_bind     101..126
                     /Sequence="AAGGGTGTGGGATGAGTTGAAAAACG"
                     /Tm="64.0"
                     /%GC="46.2"
                     /Hairpin_Tm="None"
                     /Self_Dimer_Tm="None"
                     /created_by="tjkro"
                     /label="LR_Screen_F"
     misc_feature    complement(492..5409)
                     /created_by="tjkro"
                     /modified_by="tjkro"
                     /label="5' Arm of Construct"
     exon            5410..5529
                     /created_by="tjkro"
                     /modified_by="tjkro"
                     /label="GJA4 Exon 1"
     gene            5410..6009
                     /created_by="tjkro"
                     /label="GJA4 Gene"
     primer_bind     5815..5838
                     /Sequence="CACCACACATCACCACGTTTTCAC"
                     /Tm="63.0"
                     /%GC="50.0"
                     /Hairpin_Tm="None"
                     /Self_Dimer_Tm="None"
                     /created_by="tjkro"
                     /label="37Flox/LacZWT_F"
     misc_feature    6010..7802
                     /Original_Bases="TGCCCTGGGCTTCTGAGTCCCTCACCCCATCTTCCCTCACT
                     CCCAGCCCCACCGGCAAGTGCAAAGATTCAAATGAGGCCCTCAACATTTTTAATGAGG
                     CATGGAAGATGGGAACGGGACCCCTAATAACCATCTCTCCCCACCCCTGCTCTCTTGG
                     GGGTTGCCAGCCTTGAACAAAAGGGAGGAAGGGCATGGCACAACTGTGTGTGACCTTG
                     GATAAGTTCCTCAACTGTTCTGTTTCCATAGGAACCTCTATTCAATCCACATGTCTTC
                     GGGTTGTGGTCACCCTGGGGCACTGGCCTGTGAAAGAAAGCACAATGTGTGGTTAGAT
                     TGGGACCCTAGCACAGGCGGACCTCCCAAGGGCTTACATCCCATGGACATATGTCTAG
                     TGGGGGAGCTGAGAAAGGCTTTGTGCTGCCCTGCTGATGGCCCTCTGACCCTTGTCTC
                     CCTGCAGAGAGAGGCCCTGGAAACATGGGCGACTGGGGCTTCCTGGAGAAGTTGCTAG
                     ACCAGGTCCAGGAACACTCGACCGTGGTGGGCAAGATCTGGTTAACGGTGCTCTTCAT
                     CTTCCGCATCCTCATCCTGGGGCTGGCTGGCGAGTCGGTGTGGGGCGACGAGCAGTCT
                     GATTTTGAGTGTAACACAGCCCAGCCGGGCTGCACCAACGTCTGCTATGACCAGGCCT
                     TCCCCATCTCCCACATCCGATACTGGGTGCTGCAGTTCCTCTTCGTCAGCACACCCAC
                     CCTGATCTACCTGGGCCACGTCATCTACCTGTCTCGGCGGGAAGAGCGGTTGCGGCAG
                     AAAGAGGGAGAGCTCCGGGCGCTGCCATCCAAGGACCTACATGTAGAGCGGGCACTGG
                     CTGCCATCGAACATCAGATGGCCAAGATCTCGGTGGCAGAGGACGGTCGTCTTCGGAT
                     TCGTGGGGCGCTCATGGGTACCTATGTGGTCAGCGTGCTGTGTAAGAGTGTGCTGGAG
                     GCAGGCTTCCTCTATGGCCAGTGGCGCCTCTATGGCTGGACCATGGAGCCGGTGTTTG
                     TGTGCCAGCGTGCGCCCTGCCCCCACATCGTGGACTGCTATGTCTCTCGACCCACTGA
                     GAAGACTATCTTCATCATCTTCATGCTGGTGGTAGGAGTCATCTCCCTGGTGCTCAAC
                     CTGCTGGAGCTGGTTCACCTGCTGTGTCGGTGTGTCAGCCGGGAGATAAAGGCACGAA
                     GGGACCACGACGCCCGCCCGGCCCAGGGCAGTGCCTCAGACCCTTACCCTGAACAGGT
                     TTTCTTCTACCTCCCCATGGGCGAGGGACCCTCTTCCCCACCGTGTCCCACCTACAAC
                     GGGCTCTCATCCACTGAGCAGAACTGGGCCAACTTGACCACAGAGGAGAGACTGACCT
                     CTTCCAGACCTCCCCCATTTGTAAACACAGCTCCCCAGGGTGGCCGAAAGTCCCCTAG
                     CCGCCCCAACAGCTCTGCATCCAAGAAGCAGTATGTGTAGGGATCTGGGGCTAATGTC
                     ACTCAACAGAGCTGCCCCGAGGAGCACGCACGTGTACCTTGGCTGCCTCTCTGGCGGT
                     CCACTCCTCAAAGGCACCTCAGAGACAACTGGGCCAGGG"
                     /label="TGCCCTGGGCTTCTGAGTCCCTCACCCCATCTTCCCTCACTCCCAGCCCC
                     ACCGGCAAGTGCAAAGATTCAAATGAGGCCCTCAACATTTTTAATGAGGCATGGAAGA
                     TGGGAACGGGACCCCTAATAACCATCTCTCCCCACCCCTGCTCTCTTGGGGGTTGCCA
                     GCCTTGAACAAAAGGGAGGAAGGGCATGGCACAACTGTGTGTGACCTTGGATAAGTTC
                     CTCAACTGTTCTGTTTCCATAGGAACCTCTATTCAATCCACATGTCTTCGGGTTGTGG
                     TCACCCTGGGGCACTGGCCTGTGAAAGAAAGCACAATGTGTGGTTAGATTGGGACCCT
                     AGCACAGGCGGACCTCCCAAGGGCTTACATCCCATGGACATATGTCTAGTGGGGGAGC
                     TGAGAAAGGCTTTGTGCTGCCCTGCTGATGGCCCTCTGACCCTTGTCTCCCTGCAGAG
                     AGAGGCCCTGGAAACATGGGCGACTGGGGCTTCCTGGAGAAGTTGCTAGACCAGGTCC
                     AGGAACACTCGACCGTGGTGGGCAAGATCTGGTTAACGGTGCTCTTCATCTTCCGCAT
                     CCTCATCCTGGGGCTGGCTGGCGAGTCGGTGTGGGGCGACGAGCAGTCTGATTTTGAG
                     TGTAACACAGCCCAGCCGGGCTGCACCAACGTCTGCTATGACCAGGCCTTCCCCATCT
                     CCCACATCCGATACTGGGTGCTGCAGTTCCTCTTCGTCAGCACACCCACCCTGATCTA
                     CCTGGGCCACGTCATCTACCTGTCTCGGCGGGAAGAGCGGTTGCGGCAGAAAGAGGGA
                     GAGCTCCGGGCGCTGCCATCCAAGGACCTACATGTAGAGCGGGCACTGGCTGCCATCG
                     AACATCAGATGGCCAAGATCTCGGTGGCAGAGGACGGTCGTCTTCGGATTCGTGGGGC
                     GCTCATGGGTACCTATGTGGTCAGCGTGCTGTGTAAGAGTGTGCTGGAGGCAGGCTTC
                     CTCTATGGCCAGTGGCGCCTCTATGGCTGGACCATGGAGCCGGTGTTTGTGTGCCAGC
                     GTGCGCCCTGCCCCCACATCGTGGACTGCTATGTCTCTCGACCCACTGAGAAGACTAT
                     CTTCATCATCTTCATGCTGGTGGTAGGAGTCATCTCCCTGGTGCTCAACCTGCTGGAG
                     CTGGTTCACCTGCTGTGTCGGTGTGTCAGCCGGGAGATAAAGGCACGAAGGGACCACG
                     ACGCCCGCCCGGCCCAGGGCAGTGCCTCAGACCCTTACCCTGAACAGGTTTTCTTCTA
                     CCTCCCCATGGGCGAGGGACCCTCTTCCCCACCGTGTCCCACCTACAACGGGCTCTCA
                     TCCACTGAGCAGAACTGGGCCAACTTGACCACAGAGGAGAGACTGACCTCTTCCAGAC
                     CTCCCCCATTTGTAAACACAGCTCCCCAGGGTGGCCGAAAGTCCCCTAGCCGCCCCAA
                     CAGCTCTGCATCCAAGAAGCAGTATGTGTAGGGATCTGGGGCTAATGTCACTCAACAG
                     AGCTGCCCCGAGGAGCACGCACGTGTACCTTGGCTGCCTCTCTGGCGGTCCACTCCTC
                     AAAGGCACCTCAGAGACAACTGGGCCAGGG"
                     /note="Geneious type: Editing History Replacement"
     misc_feature    6010..6227
                     /note="Synthetic Cassette"
     misc_feature    6037..6061
                     /note="B1 Gateway"
     misc_feature    6074..6121
                     /note="Frt"
                     /modified_by="tjkro"
                     /label="Post-FLPe Frt"
     misc_feature    6128..6161
                     /note="loxP"
                     /modified_by="tjkro"
                     /label="5' loxP"
     misc_feature    6177..6197
                     /note="B2 Gateway"
     gene            6228..7722
                     /created_by="tjkro"
                     /label="GJA4 Gene"
     primer_bind     complement(6325..6348)
                     /Sequence="CTTCCTCCCTTTTGTTCAAGGCTG"
                     /Tm="62.1"
                     /%GC="50.0"
                     /Hairpin_Tm="42.0"
                     /Self_Dimer_Tm="None"
                     /created_by="tjkro"
                     /label="37Flox/LacZWT_R"
     exon            6615..7722
                     /created_by="tjkro"
                     /label="GJA4 Exon2"
     CDS             6632..7633
                     /created_by="tjkro"
                     /label="GJA4 CDS"
     misc_feature    7723..7802
                     /note="synthetic loxP region"
                     /modified_by="tjkro"
                     /label="Synthetic loxP Region"
     misc_feature    7746..7779
                     /note="Downstream LoxP"
                     /modified_by="tjkro"
                     /label="3' loxP"
     exon            7803..8234
                     /created_by="tjkro"
                     /label="GJA4 Exon2"
     gene            7803..8234
                     /created_by="tjkro"
                     /label="GJA4 Gene"
     misc_feature    8235..11389
                     /created_by="tjkro"
                     /modified_by="tjkro"
                     /label="3' Arm of Construct"
     misc_feature    
                     /Original_Bases="ACTTCTTCCTGATCTAACTGTGCCGGCTCACTGGCCACTCA
                     GTTGCTGACCTCAGAATCCTTTTTCTTGTTTTTCTTTGATTTTTGTTGTTAGCTTGGC
                     TTTTCTTGAGAATGGGTCACTCGATAATTCAGACTGTCCTGTACAGAACCGAGGGTAA
                     AGAAACACTTGTAAAAATGCCACGGTGAAACCCACTATTTTGTATGTTAACTTCAAAG
                     ACAAAAGATATGGCTGAACATGGTAGTGCCTTTAATCTACACTCTTTTGGCAGAGAGG
                     GGCAGATCTCTGTGAGTTCTAGGCCAGTCTTCTCTACATAGTGAGTTCTAGACCAGCC
                     AGAGCCAGTGCCAGCTCTCACATCAGGTAGCTCATGACTGCCTCTAACTCAACTCCAG
                     GAGATCTGACATCTTCTGGTGTCCACAGGCACTGTGCATGCGAGAGCACACACACACT
                     CACACACACACACAAAACCACATAGACAGACAGACAGACAGACAGACAGACAGACAGA
                     TAGATGATAGGTAGGTAGGTAGATTTTAAAACTGTTTCCATATTTTTTCATGCTTGTG
                     TTCAAATAAAATCAGAATAACAGTGTAACAGTGTGGCCACAGGTCTGTGTTCTGCCTT
                     TTCCACTTCCCTTGAATTGCCAGCCTCCCTCACAACCATTAAATGCCTCTGGAGACAC
                     CGGTTAGGTCACGGGCTGTGGGTTGCTCCTCTCTAGGACTTGTGATGCTCCGCTCGTC
                     TGTACTAGATACACTGTGATACAGGCACTGCACAGATGGCTTTCCCAAGTCCTATTTC
                     TTTGAAAGAAAGATATTCCAAGAAGAGAAATGAAAGAAAGAGTCATAAGTTAGTAAAT
                     TGTAAACTGAAAGAAATTTAGGGGCTTTCTCTCTGGAAATGAAAGGAAGTCATTGTAG
                     ATATCCAAAACTATGGACACACCCTAATTACAAGAAGGGACAGCAGTGACCTCCAAGT
                     GGGTGGAGATGGTGCTGTCTAAGAGGAGCCAAGGGAGCCAGACCCACAGGTCCCCTAA
                     GGAAACTGGACATTCATTCTCTAAAGGGAATGAAGCCAGGAGAAACACCCTGCCTGTG
                     AGGACATGAGGGGACAATGTGCCAAACAGGGAGACGTCCCCACTCCAGATCACAGAAC
                     ATAAAGGCTAAGCCTAGCCTGGAGAGTGCAGAAGCCAGCTGAGACACTCCTTCTCAAT
                     GACTTGACGCCTTAGCAACTCACCTGGCATCTATTTTAGTGTGTAAGGTCAGGTGACT
                     TGCTACTTTATCCCCTAAATAACTTACAGTTCCGGAAGTAGTTACTGGGTAACCTTCC
                     TGCATAGATGTGTGATGTCAGCAGTAGTGTGTGTGTGTCTGTCTGTCTGTCTGTCTGT
                     GTCTATCTGTGTATGTGTGTGTCTGTGAATATCTGTGTATTTCTGTGTGTGTCTGTGT
                     GTATGTCTGTGTGTATGCATGTGTGTATGTGTATGTGTGTCTGTGTCTGTGTGTGTCT
                     GTATGTTTAAGTGTCTGTGTGTGTATGTGTATGTCTGTGTGTATGTATATGTCTGTGT
                     CTATGTGTGTGTGTGTGTGTGTCTCTGTGTGTATGTGTATGTCTGTGTCTATGTGTGT
                     GCATATCGGTGTCTCTGTGTGTATATGTGTGTCTCTCTGTGTATGTGTATGTCTGAGT
                     CTATGTGTGTGTATGTGTGTCTCTGTGTGTGTATGTGTGTGTGAGAGAGAGAGAGCTT
                     CCATTTATTTATTTGTGTGTGCACACACACACATGCACATGTATGAGTTGGGGGAGAC
                     AGTCCTGCCAGAACTAGCATGTGTCTGTCAAAGGGCAACTTACTGGGAGCTGGCTCTC
                     TCCTTCCACCATGTGGATTGCAAGGCTAGACCCACTCACCAGCCTTGGTGGCAAGCAC
                     CTTTACCATCTGATCCATCTGGGCAGCCCGTTGACCAGACGGATAAACAAGAATGCGT
                     AAACAAGAACTCAGCCTCACCAAACTGCCATTGTATCCGCCCCTCTTGGTCTCTTCAC
                     TAACCTGAGCCGTTGGTGCATCTAATAAACACTGGGCTTCGTCTGACTCACTGAACTC
                     TCCAGAACAAATAACAGGCCTATTGGAATGGGAGTCTAGGCAGTCTTATCTCACCACA
                     CCATATATCCTTGCTTTGTTCAGGTTCAGCTAAAGCCCTAAATGAAGCTGTTCCCCTG
                     GCTTCTGTGCCTGCCCTGTGGGGAGGTTCTGAAACCAGGGCCTCAGCTAGTTTCCAGC
                     TGAAATCCCGGAGGCTTCCACAAGTAACCTGTCATGGGCTGCTGGAACCTGAAATTCA
                     AGCAAGAAAAGTGATAACACCCGCAGCAATTAGGCATTATCACCCTCACTCAGCTCAC
                     GGATCCTACTGACAAGAGCTGTCCCCTTGAATCTGGACCCTGTCAGGCAGAGCATGAG
                     CTAAGCCTACCTATGCTAAGTCAGATTTACCCCGTGTCTGAGGAATCCAAGGAGCTCC
                     ACTCACTTCCATGGCATCCCTGGTGGAGACCTGAGGGCTGGGTTCTTAGTCTGCATGG
                     TAGAGGGTTGCTCTTCTTAGAGGAAGGGTCAGAAAGGAGTGTGTGTGTGTGTGTGTGT
                     GTGTGTGTGTGTGTGTGCACATATATGTTTAGTACAGGGTCTCAACCAGGCTGTGGTG
                     ATGCACACCTTTAACTCCAGCACTTGGGAGGAAGAAATTCATAGATGAGGCTATAACA
                     ACATGGAAAAGGGCAGCAGACAGGAGTATATATCTTAGGAGTAATAGTGTAGAGCGCC
                     TTCCTAGCATGTACGAAGCAGGAGGATCAGAAGTTCAAGACAATGCTCAGCTCCCCAA
                     TGAATTTGAAACCAGCCTGATCTATATGAGACCCTATCTCAAAAATGAAAATCAAATG
                     TCACACGTCACATGCCTTCACCCAAACACCCTCAAAATGGAATCATGTCTAAATTAAA
                     ATGCAAGAGACATTAATTTCGTTGTGATCTTCAATTAGGCAAAGATTTCATTTTATAG
                     TAAACTGAATTTTCTGGGGAAAAAAAAGGGGGGAAATAGACCTTCATTAAATTTAATG
                     TGATTTGACAGAGGCCTGCAGGGCAGGGCTGTTATACCTGCTGCTCTAGAGGCTGAGG
                     GAGGAGAATAGTAACTTCAAGACCAGCGTGGGCAACTTAAAAAGGCCTTGTCTCAAAG
                     TAAAAGTTAAAGACGCCGGATGGTGGCGCACGCCTTTAATCCCAGCACTCGGGAGGCA
                     GAGGCAGGTGGATCTCTGAGTTCAAGGCCAGCCTGGTCTACAGAGTGAGTTCCAGGAC
                     AGCCAGGGCTACACACAGAGAAACCCTGTCTCGAAAAACCAAAACAAAAAACAAAAAC
                     AAACACCAAAGGGTATCATGTGCTTTAGGCTGGACTCCAACTCACTTAGGATGACTCT
                     GAATTTCTGATCCTTCTGCCTGTATCTTCTGAGCGCTAGGATTAAGTGTAGATCACCA
                     TGTCTAGTTTATGTGGTGCTGAGAATGGAGTCCAGCGCTTCACAGATGCCAGGCCGGC
                     ACTCCACCAGTATGCTGGCACCTACATCCCCAGGCCTCGTTTTGCCTTTTGAGACAGA
                     ATCTCAACAGGTAGCTCAATATGGCCTTAAATTCAAAATCCTCCTGCCTCAGCCTTGT
                     AACTAACTGCTGGAATGATAGGCGTGCAGCCACATACTGATGCCGGTCTTTATTGGTG
                     GGCAAATATCTATTTCAGAAAGACTACAGGAGCTGGCAGTGTAGCGTTACCGGCAGAG
                     AACCTATCTAGCATGTGCAAGGCCCTGGGGTTGATCCCCAGAATCAGGGACATATGGA
                     TGAAATAATAAAACACTGGTCATCGGTGGCACGGGCCTTTAATCACAGCACCCAAGAG
                     GCAGAAGCAGAAGGATCGCTGTGAGTTCAAGGCCAGCCTGGTTTACAGAGGGAGTTCC
                     AGGACAGTCAGGGCTACACAGAGAAAGCATGCCTTGAAAACAAAACAAAACAAACAAA
                     AAGAACAAACACTTCATCCTTTGCTCCACATCACTTTATAGAATGGGGAGCAGGAGAG
                     CAAAGCACTAATAGAGAGCTGAAGTTGTAGGGACCTAGATAACTGGCCTATGTGCTAA
                     GTCCAGGAACCTCAATTAGCCAAGCTTGGCCATGACCCAGGGAATCTCTAAAACCAGA
                     AACAGGAACTCTCCAGAGGCCAGAGGATGAATCCCAGGAGGCAGAGCGAGGGCCACAG
                     ACAGGAAGCCAAGCCCAGTGCAAGGCTCATAAAGCTTCCCCAGTGGGGCTGCCCAGGT
                     CCCACGCTAAGATCGCAGGTACAAAAGCCAGATCCTAACCATGTGAGGAGCAGCTTTG
                     GCCCACCTTGGCTGATCTCTACCAGAGGCAAGGCATTGAGTCAATAAGATAATAAGCC
                     CAGAGGCCCCCTGAAGGACAGAGAAAATAACAGCAGGGTTTCTCAGAGGCAGACCTGC
                     TTAGAGTAAAGAGAGGATAGTTTCAAGACTGAGAACTCAGAGCCGGGCGTGGTGGTGC
                     ATGCCTTTAATCCCAGCACTCGGGAGGCAGAGGCAGGTGGATCTCTGAGTTCGAGGCC
                     AGCCTGGTCTACAAAGTGAGTTCCAGGACAGCCAGGGCTATACAGAGAAACCCTGTCT
                     CAGAAAAAAACTAAAAAAAAAAAAAAAAAAGACTGAGAACTCTCTACAGCCCCAGCCC
                     CTGCCCCTGCCCCAGCCCTAGCCCCTGCCCCTGCCCCTGCCCCAGTCCCTACCCCTGC
                     CCCTGCCCCTGCCCCAGCAGAACCCTTGGCATCATTTTCCAGTGGCGTTAGGCACACT
                     TAGATTTCAGTATGTATGAGGTCTTTGCTTGTTTGTTGAGAGTCTCGAGTAGCCCCGG
                     CTAACTTGAAACTTGCAACGTAGCCAAGGATGACCTTGAACTTCCGATCCTCCTGCCT
                     CTGGCTCTCAAGTGCTAGGATGGTAGCTATGTGCTACTGTGTCTGTTTTATCACGTGT
                     GTTTTATAAAGGCATTCAAGAGCTGGAGAGATGGCTCAGTGGTCAAGAGAGGACCCAA
                     GTTTTGTTCCCAGCATGCGAGCTGGGCACCACAACTCCCTTGTGACTTTGACTTCAGC
                     TCCAGAGGATCTGAGCCCTCTTCTGACCTATTTGGACACTGCACACATATGCATGTTC
                     ACATGCACACACATAATTTTAAAATGAAATAAAATCTTTAATTTAAAAAAAAAAAGAA
                     TTCCATGGGGTTCGGTCCATAGCTTAGTGATAGGGCCCAGCATATGTAAGGCCCTAGC
                     GCACACATCCACTACTCAGCATAGGAAACATGGAAGCACTTTTGCAACTCTACCAACT
                     CTTGAGTGTTCAATATGCCACAAGCCTCCAAAAATGCGGCTAGCTCAGGCTTCTCAGC
                     AGCTGAAAGTCTTTGAAAGAAGTCTGCACACCGAATATTGATGCCCTAGGTATCCAGG
                     CCTTATTTTCTAGTCCACAAATTCCCTCAAGTCCCCACTATGAATCTCAAATGCCTGA
                     ATCAATCCCTACAAATGGCAACATTTTGCAAACCGAGAACATGGGTACATTAAAGTTG
                     GTAGAATTTAGGTGAATTGGACTCAGAGATTCTGACAGAGCCCAGGAGACATCTTTGC
                     AAAAGAATGATGCCTGTGAGCTTGGGTTTGCAGAAGACAGAGAAGGAAAGGATGGGCA
                     AGCCCCACTCCATCCCCAGCCAGTTTGGATGGGAACTTTAAAGCAGTGCAGGAAGCAG
                     GCCAGGGACTCAGGAGAGAAAAGCAGGATGGATAGGGGCACACAGGGAGCCATCCCAT
                     ACGAGAGAATTACTGTCCCTGGGGTGGCAGTTGTCACGGAGACATCTGATCTCCTTCC
                     TGCTGGGGGTGGGGGTGGTCCTAAAATAAGTTGGAGGCAGGACAGACCTCCTACAATG
                     GAAGCCAAAGATGATACATCTTCCTGGAACTTAACAAGTAGGTGTGACCATGACTTCT
                     GTTCAGCCAATCCCTGCTGCCACCAAGACTATCCAGCAAAGGCACAGAGTGGGTAGAG
                     AGAGCACAAGAAGATCATGTCCCGGGACCACAGACTCCAGGAACAAAGCAGGATAGGG
                     TCAGCAATAGCCATCTCTTCAGCCCCCAAGATAACTTCATAGGAGACAAAACCAAGAT
                     GATCAAATGTGTTGGATTTTTAGAAATAAAGACCGATATAAAAGTGAATGCTGAATAG
                     CTGGGTGTGGTGGCGCACGCCTTTAATCCCAGCACTTGGGAGGCAGAGGCAGGCAGAT
                     TTCTGAGTTCGAGGCCAGCCTGGTCTACAAAGTGAGTTCCAGGACAGCCGGAGCTATA
                     CAGAGAAACCCTGTCTCGAGAAAAAAAAAAAGTGAATGCTGAGGTAGGGAGAAAGAGA
                     GATCCAGAAAAAGAAAGGGCCGGCCGGTGACAGGACCCCTGAATCCTCCTGCTTTTAT
                     ATAAACCAGTGTAGACCAAGCTGACCTTGAACTCGCAGAGATAGTCTGCTCCTGCCTC
                     CCGTGTGCTGGAACACTCGAAGGTTATTTTTTTCTTTTCTTGGGCTTTTTTTGGGGGG
                     CGGGGGTTGTTTGGGTTTGTTTGGGTTTTTGACAAGGTCTCATGAAGCCAAGATTTAC
                     CTGGAACTCTCTGTCATGTGAGGACAGCCTAGACCTCCTGATCCCTCTGCCTCTGCCT
                     CTGTCACAAGCATGAACCACACTCTCTGCTTGATTGTATATACTGCAATGCTGGTTTT
                     GTTTGTTTGCTTTTGTTTCTGTCTTTGTTTTTGA"
                     /label="ACTTCTTCCTGATCTAACTGTGCCGGCTCACTGGCCACTCAGTTGCTGAC
                     CTCAGAATCCTTTTTCTTGTTTTTCTTTGATTTTTGTTGTTAGCTTGGCTTTTCTTGA
                     GAATGGGTCACTCGATAATTCAGACTGTCCTGTACAGAACCGAGGGTAAAGAAACACT
                     TGTAAAAATGCCACGGTGAAACCCACTATTTTGTATGTTAACTTCAAAGACAAAAGAT
                     ATGGCTGAACATGGTAGTGCCTTTAATCTACACTCTTTTGGCAGAGAGGGGCAGATCT
                     CTGTGAGTTCTAGGCCAGTCTTCTCTACATAGTGAGTTCTAGACCAGCCAGAGCCAGT
                     GCCAGCTCTCACATCAGGTAGCTCATGACTGCCTCTAACTCAACTCCAGGAGATCTGA
                     CATCTTCTGGTGTCCACAGGCACTGTGCATGCGAGAGCACACACACACTCACACACAC
                     ACACAAAACCACATAGACAGACAGACAGACAGACAGACAGACAGACAGATAGATGATA
                     GGTAGGTAGGTAGATTTTAAAACTGTTTCCATATTTTTTCATGCTTGTGTTCAAATAA
                     AATCAGAATAACAGTGTAACAGTGTGGCCACAGGTCTGTGTTCTGCCTTTTCCACTTC
                     CCTTGAATTGCCAGCCTCCCTCACAACCATTAAATGCCTCTGGAGACACCGGTTAGGT
                     CACGGGCTGTGGGTTGCTCCTCTCTAGGACTTGTGATGCTCCGCTCGTCTGTACTAGA
                     TACACTGTGATACAGGCACTGCACAGATGGCTTTCCCAAGTCCTATTTCTTTGAAAGA
                     AAGATATTCCAAGAAGAGAAATGAAAGAAAGAGTCATAAGTTAGTAAATTGTAAACTG
                     AAAGAAATTTAGGGGCTTTCTCTCTGGAAATGAAAGGAAGTCATTGTAGATATCCAAA
                     ACTATGGACACACCCTAATTACAAGAAGGGACAGCAGTGACCTCCAAGTGGGTGGAGA
                     TGGTGCTGTCTAAGAGGAGCCAAGGGAGCCAGACCCACAGGTCCCCTAAGGAAACTGG
                     ACATTCATTCTCTAAAGGGAATGAAGCCAGGAGAAACACCCTGCCTGTGAGGACATGA
                     GGGGACAATGTGCCAAACAGGGAGACGTCCCCACTCCAGATCACAGAACATAAAGGCT
                     AAGCCTAGCCTGGAGAGTGCAGAAGCCAGCTGAGACACTCCTTCTCAATGACTTGACG
                     CCTTAGCAACTCACCTGGCATCTATTTTAGTGTGTAAGGTCAGGTGACTTGCTACTTT
                     ATCCCCTAAATAACTTACAGTTCCGGAAGTAGTTACTGGGTAACCTTCCTGCATAGAT
                     GTGTGATGTCAGCAGTAGTGTGTGTGTGTCTGTCTGTCTGTCTGTCTGTGTCTATCTG
                     TGTATGTGTGTGTCTGTGAATATCTGTGTATTTCTGTGTGTGTCTGTGTGTATGTCTG
                     TGTGTATGCATGTGTGTATGTGTATGTGTGTCTGTGTCTGTGTGTGTCTGTATGTTTA
                     AGTGTCTGTGTGTGTATGTGTATGTCTGTGTGTATGTATATGTCTGTGTCTATGTGTG
                     TGTGTGTGTGTGTCTCTGTGTGTATGTGTATGTCTGTGTCTATGTGTGTGCATATCGG
                     TGTCTCTGTGTGTATATGTGTGTCTCTCTGTGTATGTGTATGTCTGAGTCTATGTGTG
                     TGTATGTGTGTCTCTGTGTGTGTATGTGTGTGTGAGAGAGAGAGAGCTTCCATTTATT
                     TATTTGTGTGTGCACACACACACATGCACATGTATGAGTTGGGGGAGACAGTCCTGCC
                     AGAACTAGCATGTGTCTGTCAAAGGGCAACTTACTGGGAGCTGGCTCTCTCCTTCCAC
                     CATGTGGATTGCAAGGCTAGACCCACTCACCAGCCTTGGTGGCAAGCACCTTTACCAT
                     CTGATCCATCTGGGCAGCCCGTTGACCAGACGGATAAACAAGAATGCGTAAACAAGAA
                     CTCAGCCTCACCAAACTGCCATTGTATCCGCCCCTCTTGGTCTCTTCACTAACCTGAG
                     CCGTTGGTGCATCTAATAAACACTGGGCTTCGTCTGACTCACTGAACTCTCCAGAACA
                     AATAACAGGCCTATTGGAATGGGAGTCTAGGCAGTCTTATCTCACCACACCATATATC
                     CTTGCTTTGTTCAGGTTCAGCTAAAGCCCTAAATGAAGCTGTTCCCCTGGCTTCTGTG
                     CCTGCCCTGTGGGGAGGTTCTGAAACCAGGGCCTCAGCTAGTTTCCAGCTGAAATCCC
                     GGAGGCTTCCACAAGTAACCTGTCATGGGCTGCTGGAACCTGAAATTCAAGCAAGAAA
                     AGTGATAACACCCGCAGCAATTAGGCATTATCACCCTCACTCAGCTCACGGATCCTAC
                     TGACAAGAGCTGTCCCCTTGAATCTGGACCCTGTCAGGCAGAGCATGAGCTAAGCCTA
                     CCTATGCTAAGTCAGATTTACCCCGTGTCTGAGGAATCCAAGGAGCTCCACTCACTTC
                     CATGGCATCCCTGGTGGAGACCTGAGGGCTGGGTTCTTAGTCTGCATGGTAGAGGGTT
                     GCTCTTCTTAGAGGAAGGGTCAGAAAGGAGTGTGTGTGTGTGTGTGTGTGTGTGTGTG
                     TGTGTGTGCACATATATGTTTAGTACAGGGTCTCAACCAGGCTGTGGTGATGCACACC
                     TTTAACTCCAGCACTTGGGAGGAAGAAATTCATAGATGAGGCTATAACAACATGGAAA
                     AGGGCAGCAGACAGGAGTATATATCTTAGGAGTAATAGTGTAGAGCGCCTTCCTAGCA
                     TGTACGAAGCAGGAGGATCAGAAGTTCAAGACAATGCTCAGCTCCCCAATGAATTTGA
                     AACCAGCCTGATCTATATGAGACCCTATCTCAAAAATGAAAATCAAATGTCACACGTC
                     ACATGCCTTCACCCAAACACCCTCAAAATGGAATCATGTCTAAATTAAAATGCAAGAG
                     ACATTAATTTCGTTGTGATCTTCAATTAGGCAAAGATTTCATTTTATAGTAAACTGAA
                     TTTTCTGGGGAAAAAAAAGGGGGGAAATAGACCTTCATTAAATTTAATGTGATTTGAC
                     AGAGGCCTGCAGGGCAGGGCTGTTATACCTGCTGCTCTAGAGGCTGAGGGAGGAGAAT
                     AGTAACTTCAAGACCAGCGTGGGCAACTTAAAAAGGCCTTGTCTCAAAGTAAAAGTTA
                     AAGACGCCGGATGGTGGCGCACGCCTTTAATCCCAGCACTCGGGAGGCAGAGGCAGGT
                     GGATCTCTGAGTTCAAGGCCAGCCTGGTCTACAGAGTGAGTTCCAGGACAGCCAGGGC
                     TACACACAGAGAAACCCTGTCTCGAAAAACCAAAACAAAAAACAAAAACAAACACCAA
                     AGGGTATCATGTGCTTTAGGCTGGACTCCAACTCACTTAGGATGACTCTGAATTTCTG
                     ATCCTTCTGCCTGTATCTTCTGAGCGCTAGGATTAAGTGTAGATCACCATGTCTAGTT
                     TATGTGGTGCTGAGAATGGAGTCCAGCGCTTCACAGATGCCAGGCCGGCACTCCACCA
                     GTATGCTGGCACCTACATCCCCAGGCCTCGTTTTGCCTTTTGAGACAGAATCTCAACA
                     GGTAGCTCAATATGGCCTTAAATTCAAAATCCTCCTGCCTCAGCCTTGTAACTAACTG
                     CTGGAATGATAGGCGTGCAGCCACATACTGATGCCGGTCTTTATTGGTGGGCAAATAT
                     CTATTTCAGAAAGACTACAGGAGCTGGCAGTGTAGCGTTACCGGCAGAGAACCTATCT
                     AGCATGTGCAAGGCCCTGGGGTTGATCCCCAGAATCAGGGACATATGGATGAAATAAT
                     AAAACACTGGTCATCGGTGGCACGGGCCTTTAATCACAGCACCCAAGAGGCAGAAGCA
                     GAAGGATCGCTGTGAGTTCAAGGCCAGCCTGGTTTACAGAGGGAGTTCCAGGACAGTC
                     AGGGCTACACAGAGAAAGCATGCCTTGAAAACAAAACAAAACAAACAAAAAGAACAAA
                     CACTTCATCCTTTGCTCCACATCACTTTATAGAATGGGGAGCAGGAGAGCAAAGCACT
                     AATAGAGAGCTGAAGTTGTAGGGACCTAGATAACTGGCCTATGTGCTAAGTCCAGGAA
                     CCTCAATTAGCCAAGCTTGGCCATGACCCAGGGAATCTCTAAAACCAGAAACAGGAAC
                     TCTCCAGAGGCCAGAGGATGAATCCCAGGAGGCAGAGCGAGGGCCACAGACAGGAAGC
                     CAAGCCCAGTGCAAGGCTCATAAAGCTTCCCCAGTGGGGCTGCCCAGGTCCCACGCTA
                     AGATCGCAGGTACAAAAGCCAGATCCTAACCATGTGAGGAGCAGCTTTGGCCCACCTT
                     GGCTGATCTCTACCAGAGGCAAGGCATTGAGTCAATAAGATAATAAGCCCAGAGGCCC
                     CCTGAAGGACAGAGAAAATAACAGCAGGGTTTCTCAGAGGCAGACCTGCTTAGAGTAA
                     AGAGAGGATAGTTTCAAGACTGAGAACTCAGAGCCGGGCGTGGTGGTGCATGCCTTTA
                     ATCCCAGCACTCGGGAGGCAGAGGCAGGTGGATCTCTGAGTTCGAGGCCAGCCTGGTC
                     TACAAAGTGAGTTCCAGGACAGCCAGGGCTATACAGAGAAACCCTGTCTCAGAAAAAA
                     ACTAAAAAAAAAAAAAAAAAAGACTGAGAACTCTCTACAGCCCCAGCCCCTGCCCCTG
                     CCCCAGCCCTAGCCCCTGCCCCTGCCCCTGCCCCAGTCCCTACCCCTGCCCCTGCCCC
                     TGCCCCAGCAGAACCCTTGGCATCATTTTCCAGTGGCGTTAGGCACACTTAGATTTCA
                     GTATGTATGAGGTCTTTGCTTGTTTGTTGAGAGTCTCGAGTAGCCCCGGCTAACTTGA
                     AACTTGCAACGTAGCCAAGGATGACCTTGAACTTCCGATCCTCCTGCCTCTGGCTCTC
                     AAGTGCTAGGATGGTAGCTATGTGCTACTGTGTCTGTTTTATCACGTGTGTTTTATAA
                     AGGCATTCAAGAGCTGGAGAGATGGCTCAGTGGTCAAGAGAGGACCCAAGTTTTGTTC
                     CCAGCATGCGAGCTGGGCACCACAACTCCCTTGTGACTTTGACTTCAGCTCCAGAGGA
                     TCTGAGCCCTCTTCTGACCTATTTGGACACTGCACACATATGCATGTTCACATGCACA
                     CACATAATTTTAAAATGAAATAAAATCTTTAATTTAAAAAAAAAAAGAATTCCATGGG
                     GTTCGGTCCATAGCTTAGTGATAGGGCCCAGCATATGTAAGGCCCTAGCGCACACATC
                     CACTACTCAGCATAGGAAACATGGAAGCACTTTTGCAACTCTACCAACTCTTGAGTGT
                     TCAATATGCCACAAGCCTCCAAAAATGCGGCTAGCTCAGGCTTCTCAGCAGCTGAAAG
                     TCTTTGAAAGAAGTCTGCACACCGAATATTGATGCCCTAGGTATCCAGGCCTTATTTT
                     CTAGTCCACAAATTCCCTCAAGTCCCCACTATGAATCTCAAATGCCTGAATCAATCCC
                     TACAAATGGCAACATTTTGCAAACCGAGAACATGGGTACATTAAAGTTGGTAGAATTT
                     AGGTGAATTGGACTCAGAGATTCTGACAGAGCCCAGGAGACATCTTTGCAAAAGAATG
                     ATGCCTGTGAGCTTGGGTTTGCAGAAGACAGAGAAGGAAAGGATGGGCAAGCCCCACT
                     CCATCCCCAGCCAGTTTGGATGGGAACTTTAAAGCAGTGCAGGAAGCAGGCCAGGGAC
                     TCAGGAGAGAAAAGCAGGATGGATAGGGGCACACAGGGAGCCATCCCATACGAGAGAA
                     TTACTGTCCCTGGGGTGGCAGTTGTCACGGAGACATCTGATCTCCTTCCTGCTGGGGG
                     TGGGGGTGGTCCTAAAATAAGTTGGAGGCAGGACAGACCTCCTACAATGGAAGCCAAA
                     GATGATACATCTTCCTGGAACTTAACAAGTAGGTGTGACCATGACTTCTGTTCAGCCA
                     ATCCCTGCTGCCACCAAGACTATCCAGCAAAGGCACAGAGTGGGTAGAGAGAGCACAA
                     GAAGATCATGTCCCGGGACCACAGACTCCAGGAACAAAGCAGGATAGGGTCAGCAATA
                     GCCATCTCTTCAGCCCCCAAGATAACTTCATAGGAGACAAAACCAAGATGATCAAATG
                     TGTTGGATTTTTAGAAATAAAGACCGATATAAAAGTGAATGCTGAATAGCTGGGTGTG
                     GTGGCGCACGCCTTTAATCCCAGCACTTGGGAGGCAGAGGCAGGCAGATTTCTGAGTT
                     CGAGGCCAGCCTGGTCTACAAAGTGAGTTCCAGGACAGCCGGAGCTATACAGAGAAAC
                     CCTGTCTCGAGAAAAAAAAAAAGTGAATGCTGAGGTAGGGAGAAAGAGAGATCCAGAA
                     AAAGAAAGGGCCGGCCGGTGACAGGACCCCTGAATCCTCCTGCTTTTATATAAACCAG
                     TGTAGACCAAGCTGACCTTGAACTCGCAGAGATAGTCTGCTCCTGCCTCCCGTGTGCT
                     GGAACACTCGAAGGTTATTTTTTTCTTTTCTTGGGCTTTTTTTGGGGGGCGGGGGTTG
                     TTTGGGTTTGTTTGGGTTTTTGACAAGGTCTCATGAAGCCAAGATTTACCTGGAACTC
                     TCTGTCATGTGAGGACAGCCTAGACCTCCTGATCCCTCTGCCTCTGCCTCTGTCACAA
                     GCATGAACCACACTCTCTGCTTGATTGTATATACTGCAATGCTGGTTTTGTTTGTTTG
                     CTTTTGTTTCTGTCTTTGTTTTTGA"
                     /note="Geneious type: Editing History Deletion"
ORIGIN      
        1 ccacctaaac tcccagcact tgagaggctg aggcaggagg atcatcagtt tgaggacagt
       61 ttggtccaca caaggagact caaaagacaa acgaaaacga aagggtgtgg gatgagttga
      121 aaaacggctc agttggttag agagcttgcc tagcctgcac gaagccccgg gctcaatctc
      181 cagcacccac agagctgagt gtaacagcgt tcccttaatg ttagcattca gcaggaagag
      241 ctagaggatc agaagttcaa ggctatcctc ggctatatgt ggagtttgag accagcatgg
      301 ccacatgagg ttgttggggg gggggggggg agaagggagc ggagtagctg aagggagaga
      361 agaagaggag gagtggagga agggaagaat ttttttttaa ggatctttct gtcctgtgaa
      421 tatgtcagtc agatgtcctt tcccaagaac ctggccatgc cgcatgacaa ctggtctctg
      481 gcttccagac cttcatggaa ggaacatttt ggtttaaatc attgaggctc aggtattctg
      541 ttgacagcag cccggcctag gtaagacacc ccccgccccc ccacctcctg ctcctgaccc
      601 tgggaggctg gctgaagagg aactgagaat cacacaaaca ttagggagtt gggattccca
      661 gatgggaagg ggcagaacca tggtgacacc agatccctcc cggagcagag caccctgtcg
      721 tggactggcc atgagctgtg acagcagaag ccgacctgga cttgctacca gctggcctgc
      781 cacctgatgc agtctgcacg cgtctgcctg tgtcactcgc atagtttata ttttaacacg
      841 tcctgatggg gggacatgct gcaaaaaccc aaagggagac cacaagttcc tctgtcccca
      901 atgatcaaaa gtcatctctg acagggcctg acggtatccg ccctacccga caactagcct
      961 ttcaccttct tcaactcctt ttcaatcacc tgtctcagtc acgccgacct cctcattgcc
     1021 cctcagggag gagacaccaa ggcacacccc tgcctcagga acttgacacc caggttctct
     1081 gcacctggaa tgcctaggca gccatgggac ttccttcttc cttagaggct cagcctctgt
     1141 ggcaactgtt tggtgcaaat ttctcttcta taggaacttg aaactggata ctccgtgtgc
     1201 tctgtgcctc atgttcccta cacccacccc gccaccatat ttgtttgaat cactaaccat
     1261 tttttttttt tgtattttat ttttggtgtt ttgttttgtt gtcttttctg tcttctcaca
     1321 gctagaaagt aaagtccagg aggctaagaa tctcttgtgt tctctggctg ccgacagtgt
     1381 ccggacagtg ttacagcatc agaaagcacc cagtaagcgt atgctgaatt ggtaattcca
     1441 tctacaggcc tggtgccctg ctttgcgctg cttgcctgcc cgtaagatgc ttccagtgta
     1501 atggggcagg ggaagcaaag agaaaggcag gcaggcattc agtggatacc acttccacct
     1561 ggccagagaa accattctgg agatatgttg catagcaatg tgaatatatt tgatacaggt
     1621 tgaagttaac ttggttgagt tggcaggttt tgttttgata ggggtgtgtg tgtgtgtgtg
     1681 tgtgtgtgtg tgtaaaatga ggccctccta cacacccact gcatctgtgt taaaggtcct
     1741 gccaagctga ctgattagaa ctgtaattat agggagcaga aatgttagcg ggtctcaagt
     1801 caaattacct taggttatct ttaccacccc caaagacagg tatcgcccac ctctgcattc
     1861 cacctaacac ccttgggaca attaggtaat atctttggaa tacacagact cctagcttcc
     1921 accaatccaa aggctaagag catcctgaac gcatctgagg ccagcaggag ggacttccct
     1981 gctttgccaa gactcagata tatgatgttt ctaccagttt attttctttt ctaaaagatt
     2041 tattttatgt atgtgagtac actgtcactg tcttcagaca ccagaagagg gcatcagatc
     2101 tcattcagat ggctgtgagc caccacgtgg ttgttgggaa ttcaactcag ggcctctgga
     2161 agagcagttc agtgctctta actgctgagc catctcccca gcccttttct tttaaagata
     2221 tatttacttt atgtatatga gtacattgta gctgtcttca gacacatcca gctgcccatt
     2281 ccggatggct gtgcgccacc atgtggttcc tgagaattga actcaggacc tccactgagt
     2341 catctcttca gctcttctac catccatagt tcttaaaaca ctttgttctg ttatttaaaa
     2401 acaaaaacaa aaaacaaaac aaaacaaaac aaaaacaaaa caaaaacctt cataaaacag
     2461 ttgccatgat gaaacatgac gtttggggta acttaaatat gtgttcccag ggcatggtcg
     2521 gtcatagttg gctccagaga taagaactgt gttctgattg agacaagatc ttgtatagta
     2581 tgagctagcc cataactggc agtcctcatg aatggtggga ttactggtct atgccaccga
     2641 gttgtgtgtg tgtgtgtgca tatatacata tataatgcat atatatatat aattatatat
     2701 taagtcatat gtgttataaa tctatattta catatcatat agtattacat atattaacta
     2761 catctaaaaa gctttaaaca aggaattgca gggcatatct gacccagtgg aggccagcaa
     2821 aggaacttct ggggaagatg acagacatct cagcgaagac ctgaggggct ggaggcatcc
     2881 acgtgtgaga gtttcccaca cgtgaggctg ctccgagaag acagagccat gcacaaaggt
     2941 aggtgcacac agacacgaca gagaatgact ggatggggct ggtgacggag tgccggcctg
     3001 gcattgaaac agggcaacct tatagccagg tttctgcaaa aatgtagagg ctgagtggag
     3061 gctaggagac catctggggt cactgagttg gtggcaggct gaacagggtc aggacaaaag
     3121 gggtgggggt gaagagtgac gatccaggga cattttccct cagaagagtt gacttttgaa
     3181 tattgtgttg gttggcccct accccttctt catctgtgac acctgatctc agagtccagg
     3241 aaggggttgg agcaaccttg gcatcacccc gaggtcctca atgagctccc ctgcccccca
     3301 cttccctggg aaccagatgg gagcaaaacc ttcaaaagga tttgaggccc aacctcaaag
     3361 gcaactcggc agaaaagcta ccagagcaga cactgttccc acgccttcaa gggtcagaac
     3421 tacgtcggcg cacttgtccc tagtggaatc ccaggaggct ccgttcagcc ctgcctgttc
     3481 cggccctcag agaaagagag gcctggaagg gaaagcctgt ctagcctgag ctcaggcagt
     3541 aaccatgctg gtctgcagtc tgagcctacc catggactgc cccggcccag gaggccccag
     3601 ccacttcctc accctcagct gccctagacc ctgccaatcc taggccccaa cctcccttgg
     3661 cttttctgcc ctctcctgga acagtgcaga tcctttctgt caggccttgt gatggtcttg
     3721 gttggatggt aggtaggttg gtcatacttg ggacaacaaa gacagaaacc ttgtgcctgc
     3781 acaagcctgg catgggctca actgctcaac tacaccgcca aatttctttc tttcaacatt
     3841 ttgaggcaag agtcttgcta aattgctgac tgtccttgaa ctctctctct ctctctctct
     3901 ctctctcgct ctctttctct ctctctctct ctctccctcc tcccttcctc cctccttccc
     3961 tccctcctcc ttctcttctt cccctgcctc tcctctccct gacaatgtct catgtaccac
     4021 aggctgacct caaactcaca aaggagaaga cagccttgaa cttctgacct tcttgcctct
     4081 tcctcctcct cctccccccc cctcctgtga ggttccaggc atgtgccacc tggtttatgt
     4141 gccaccaggg ctagctagaa cctaaggctc tgtgagtact gaacaagcac tcaaccaata
     4201 tttacacccc agccccatac cattgacatt ttaattcctc agcctcatct ttccacagaa
     4261 ctaggattac aggctgcctg taccaccatg cctgtgtatt tgtgttttgt ggagttggtt
     4321 gtttgcttag acaggttccc accatgtatc ccaggttggc ctgaaactct tgctctgcct
     4381 ccttcagcct cccaagctca gggtttacat ctcagtgact tcaggtcctc gctcaaacct
     4441 ttagaaccaa tacagcacac tgggggcttt ggcaggccct ccgaagcagg tatccttcca
     4501 tcactattcg gtagggtcag ggcagaggag ggtaagattg accctcgttg ctctgacaag
     4561 cctcatggtt gggtccccca gcctcttctg ggcgttagca caagaaacca aacctggtgg
     4621 ctccaaggta gtgatgctgt tctgcaccgc ctggctttct caacccctaa ccacaccccg
     4681 tgatgccctg gatcccacct ttacactttt actgttaccc acggggctta ccctgctcaa
     4741 tttctgcatc tagtaaggag ggtaggaaac caggcctggc aggcttattg tggctttccc
     4801 agctgcaggc ggattcttaa tcccacactc ttcgttcaca gtgaagcagg gctctgcctg
     4861 cttccaaatt ccccaggaag atctttcctc tcttttagag gcatcgactg gaacccagct
     4921 aaaggacagg agcttccctc cacttccact ctcagatcaa aggaccctag agcgttccta
     4981 agtgactttt gatggtatag cctgcccagg attggtgaag tagagacccc tagatcaacc
     5041 agattctaga aagggagaat tctcacccct ctccaatgtg ggtccagtgg cctcagaagc
     5101 tgggcacacg gatgagtctc ccttcttacc ccacccactc cttacagcct ccggaccagg
     5161 tgccagatct gccagctcct ctcgcttaaa aaaaaaatcg ccttcacatc ctgctgcgga
     5221 cctagggagg gcactggacc tgggggggga gtgcagtctg ggataccgga gggcgtcaga
     5281 gcagagaaac aagacagctt ccatctctcg caaccaaaga agcacaatct gggcgggtcc
     5341 tgggagtctg tccctcccag gccccgcctc cctgctcccc agagccctct ggctggcgtt
     5401 tcctgcccta aacccgcagc tgcgcgctat ttaaggcgtc ctgcgggagg cgcggtcctg
     5461 caggattccc gcaggcgcag cttcggccac ggtcgtcccc tctacctggg ccagccgggc
     5521 aagcaggcgg tgagttcggg gggcagggga aacggttcac tccactgcgg gagggctgag
     5581 gcttgcttgc cccccggggc gccagacgcg actgaagcca ccagcggcac tcacctagcc
     5641 tgcctttaac cagcctcttg tgtttagctc ccttcccttt ttttttcaat gaacccttaa
     5701 ggagagaccg agggcgccgg gaagattact aatccaaatc cccaggtggt gagaagaaag
     5761 cagtatttga atgtaggtct ggtagtacct gctttacttc tggaacagca cccacaccac
     5821 acatcaccac gttttcacac acaccatgag atgttctggg aacgttggaa ccttcaccca
     5881 gctatggcca ttccttgcaa ggctctatct agaatggctg caacagcttt ggagggaagt
     5941 gagctaggac aggctcaggt gtattcacta aaatcgcagg tggtcctttt ggtagacagg
     6001 tggaccaaaa aggcgcataa cgataccacg atatcaacaa gtttgtacaa aaaagcaggc
     6061 tggcgccgga accgaagttc ctattccgaa gttcctattc tctagaaagt ataggaactt
     6121 cgtcgagata acttcgtata gcatacatta tacgaagtta tgtcgagata tctagaccca
     6181 gctttcttgt acaaagtggt tgatatctct atagtcgcag taggcggttc aaatgaggcc
     6241 ctcaacattt ttaatgaggc atggaagatg ggaacgggac ccctaataac catctctccc
     6301 cacccctgct ctcttggggg ttgccagcct tgaacaaaag ggaggaaggg catggcacaa
     6361 ctgtgtgtga ccttggataa gttcctcaac tgttctgttt ccataggaac ctctattcaa
     6421 tccacatgtc ttcgggttgt ggtcaccctg gggcactggc ctgtgaaaga aagcacaatg
     6481 tgtggttaga ttgggaccct agcacaggcg gacctcccaa gggcttacat cccatggaca
     6541 tatgtctagt gggggagctg agaaaggctt tgtgctgccc tgctgatggc cctctgaccc
     6601 ttgtctccct gcagagagag gccctggaaa catgggcgac tggggcttcc tggagaagtt
     6661 gctagaccag gtccaggaac actcgaccgt ggtgggcaag atctggttaa cggtgctctt
     6721 catcttccgc atcctcatcc tggggctggc tggcgagtcg gtgtggggcg acgagcagtc
     6781 tgattttgag tgtaacacag cccagccggg ctgcaccaac gtctgctatg accaggcctt
     6841 ccccatctcc cacatccgat actgggtgct gcagttcctc ttcgtcagca cacccaccct
     6901 gatctacctg ggccacgtca tctacctgtc tcggcgggaa gagcggttgc ggcagaaaga
     6961 gggagagctc cgggcgctgc catccaagga cctacatgta gagcgggcac tggctgccat
     7021 cgaacatcag atggccaaga tctcggtggc agaggacggt cgtcttcgga ttcgtggggc
     7081 gctcatgggt acctatgtgg tcagcgtgct gtgtaagagt gtgctggagg caggcttcct
     7141 ctatggccag tggcgcctct atggctggac catggagccg gtgtttgtgt gccagcgtgc
     7201 gccctgcccc cacatcgtgg actgctatgt ctctcgaccc actgagaaga ctatcttcat
     7261 catcttcatg ctggtggtag gagtcatctc cctggtgctc aacctgctgg agctggttca
     7321 cctgctgtgt cggtgtgtca gccgggagat aaaggcacga agggaccacg acgcccgccc
     7381 ggcccagggc agtgcctcag acccttaccc tgaacaggtt ttcttctacc tccccatggg
     7441 cgagggaccc tcttccccac cgtgtcccac ctacaacggg ctctcatcca ctgagcagaa
     7501 ctgggccaac ttgaccacag aggagagact gacctcttcc agacctcccc catttgtaaa
     7561 cacagctccc cagggtggcc gaaagtcccc tagccgcccc aacagctctg catccaagaa
     7621 gcagtatgtg tagggatctg gggctaatgt cactcaacag agctgccccg aggagcacgc
     7681 acgtgtacct tggctgcctc tctggcggtc cactcctcaa aggagatggc gcaacgcaat
     7741 taatgataac ttcgtatagc atacattata cgaagttatg gtctgagctc gccatcagtt
     7801 caaggtggac attcgctggg cagaggacct ggtcacagat ggttctggaa tacctggagc
     7861 ctttgtgatg accagaggac actggctgct taccagaatg tgacactacc cagactgggt
     7921 cacagcaggt gggagtgctc ttgactaagt gttctgtgaa ccctcgatcc ttttcacctg
     7981 ttgctgaggg acccagcgcc aagttgactt tcgagcctcc cctattagac gagtcactga
     8041 accctgggtt ttcatcacac cccacttctc ctgggaaaaa gcactgatgc aggctgctgg
     8101 ctcagcctcg tcacctggac agacacagcc tgcgccggag ctggcccttg ccaggggaac
     8161 tggttgatgt cttgtttttc tcacttctag ttccactgtt tatgatcctc aaataaacag
     8221 gactccatca taagtcaggt gtgcactgat gttgtcatgg atgcgggggg cagggtgggg
     8281 ggagccaggg gtgaggggcg aggcagttat tttgcacaga cttgctttct ttctagtcct
     8341 ctacagccca gctccagaga gcaccgtaag gcctcaagac tcaaatcctt tccctcagca
     8401 ccgagtcccc atgactctcc cttgcaaaac accctgggta ctagggtctt ttcatcccat
     8461 tcccacatcc tttccagtgt cctgttaatc agctgctcat taatcggccc agacaggcag
     8521 tgtctcttcc tgtcctgtcc catgcccatc tggtacccga gcctgctgtc ccctgcaatg
     8581 tgcctcctga ctaaacattt gctcccaagc atacctgcca ccaaggctgt cctagtctaa
     8641 ctaaaatttg ccccatgtgt ccttcccacc tcaccatggg tgcctgagaa ccattttttt
     8701 ttcattattt atgtgttcat tttacatctc aatttcagcc ctccccagtc cctcccttcc
     8761 atacctttca tccattctct cttctccttc actgaggaga aggggacttc tccccccacc
     8821 cccaacctgt cctggcacat cctctcccac tgaggccaga ccaggcagcc cagctagggg
     8881 aaagagatcc aaaggcaggc aacagaggcc aagtcaaaga gcctgagggt ttctaaaagg
     8941 ggtgggggct aagggtaatt tgtgtgtttt ctagtctgcc tatgagaagg tgcaacccag
     9001 gggccttcat cttagctcct gtctgtgtat ccagaactca ctggggaccc tagacaatgg
     9061 cagtgccaat ggtcctcttt ctttgtactc cctggagtct ctaagagcct atgactgaaa
     9121 agggtcagag cattggtgcg tgaggactta gctattgaaa gctcataccc gggtcttaag
     9181 tttaaatatt gcccccacat gtgccagctc tatggcctgg agtcaatcga gtctgatcac
     9241 agtttctctc acctctaaaa cataagcagg ctgaggatgg gctcagctga taagagttcc
     9301 tgcctagcat aagcagatct ctggattggg tccccggcgt cacataaacg tgccatggga
     9361 ttgggtgcct gtaatctcac tcagcacttg ggaggagaag gcaggaggac tagaagtcca
     9421 aggccatcgt tttggctcta tagtaagttt gagactggcc tcaccttctt catgaaggac
     9481 ataaaataag taaaataagt aaaaataagc ttggctcacg agaatcaaac aaaattcatc
     9541 ccatactttc cagcaaggcc tggaagataa catccgttct cctccaggaa gccttccctg
     9601 acttcatcag cgatggccgc tacctctcag ggtcccaacc actgttagga acacatctct
     9661 ctccatgagt ctacatgttt tcacagagac tcttgcattc cccccgagac ccagatctca
     9721 cagtgaactg agagacagga agtgggccca aagaggcagg tctgtgttag aaggtctgat
     9781 ccaggagact gagtcccttc tcagctgaga ggtcaaaggt tgtaggctgt cagagccatc
     9841 cctgtctgag gccctgggtg actgttttcc gtgccctcta cctggcctac cttggaaggg
     9901 tgacaagttt aatgaccaga ctgagagctc acattctctg aagtggatgt gagggcttgg
     9961 gtgaagctgg gcctggggaa aactggggat ttgggaccta aactggcagc tacacagaca
    10021 caaggacaaa ccagctgggg gtgaaggctg ggcagagggg aggggccatg tgcagacttt
    10081 gcaatgaaga tcttggaggg ctccatccta cctgcctttg attgacaaag cccctgtaac
    10141 cacagtacca aactgctgag gaacgggggt tgagacagta tgaactcatc ctctcagtgc
    10201 tggaccctgg aggtccaaac ttgaggtttc tgagggccat gggtgggaat cccctcacag
    10261 cgttctcttg gttcctaata gttttttgag catcttcggc tcttctagaa gtatcacctc
    10321 caccttctta ggtcgatctt gatcatcttt cttccttctc ctccctctac ctctcccgtg
    10381 tgtgtattcg tgtgtgtgtg tgtgtgtgtg tgtatgcatg tgtgtatgtg tgtgtgtgtg
    10441 tgtatgcatg tgtgtgtatg tatgtatgcg tgtgtatgtg tgtgtatgtg tgtgtatgca
    10501 tgtgtgtgtg tatgtgtgta tgtatgtgtg tgtgtgtgtg tatatgtgtg tgtatgtgtg
    10561 tgtgtatgcg tgtgtgtgta tgtatgtgtg tatgtgtgtg tgtatgtgtg tgtatgcatg
    10621 tgtgtgcgtg tatgtatgta tgtgtgtgtg tatgtgtgtg tatgtgtgta tgtgtgtgta
    10681 tgtgtgtgtg tgtatgcgtg tgtgtgtgtg tgtgtgtgtg tgtgtatgtt cacacatgca
    10741 ttcatactga actcgatcca aaggtgtcac ttctatttga ttattctggg aaaaacccta
    10801 tttccaaatc agtttacatt ttggagcctg gggatgatga cttcagcatg tctgtggagg
    10861 acacaatttg acttacaccg atacccttct gatcccctca cttccaaaca agggacccta
    10921 aggcctggag agcgtcccgg cagacacaaa gctcagtggt cctgaggatg tggctgggta
    10981 gtaactttaa acattgtatc tttcctttgc ctccctcctt cgccgcggcc cacgccccca
    11041 gcagcccctc cctccgcccc acgcccccag cagcccctcc ctccaccaag actgacagaa
    11101 gctctcagaa agagcacctt ctaggcttag gagaccctgc tcctcctccc accccacccc
    11161 gcacacccat ctctcacact ctgtccattc tctagacctc agtttccccg ctgtgaaatg
    11221 actcagctgg acgagaagct ggataatcag acacagaatg ttgcatagaa gactgcgtca
    11281 ccctgtctgg cctaaagttc atgagtggtg tgttattttt ttcatgaatc agaatagact
    11341 caatgttatt tcataaaaag acaagttcca gccacttgga ttcagcactg ccttcctggg
    11401 taggcaagag aagaacaggg tgatacggag tccatgcaaa caaagcaggg ggctgtgtca
    11461 cgctgggcgt cacgctgggc gatatcaaa
//
