# Supplementary material for: Brain Endothelial Gap Junction Coupling Enables Rapid Vasodilation Propagation During Neurovascular Coupling
Source: Cell. Author manuscript; Available in PMC 2025 Aug 11. (PMC12337775; doi:10.1016/j.cell.2025.06.030)
Supplement: 14 — Supplementary Data 1. Predicted maps of alleles generated in this study and sequence-validation of the Cx37Flox CDS. (Related to the STAR Methods.) [file NIHMS2097217-supplement-14.zip › HighQualityReads_AlignedTo_FloxAllele.fasta]

>GJA4_FloxAllele_Predicted Predicted sequence of the Cx37fl allele
AAGGCAGAACACAAGGGGGCCTGCTGAGGCTGTGGGTGACAATGAGTCTCCCTGGGCACAGAGCGGGGTGGGGTAGGGTGGGGTGGGGAGAACCTCTGAAGGGCAGAAGGACCCAGCTCAACACTCAGAACAGCTCCTTCTGGAAGGAACTGCTACAGAGATCAAAGGAGACACAGCATGTAAAACATTAGCACAGTGATGTTGGAGCCAGGAAATACCTAGGTGTGACCGTGTCTGGGAGAGTCTCTGGTGGTGGGGCTCTACCCAGGTAGCTCTCTGCTTGGGCTGGGTGGTTACAAAGGTCCCAGGGAGGGGTGATCGCTACCTGTTTGCTGCTACATATTTCAGAATTGTCTATCTTTTTTTCCTTTAATTTTTTTTAGATCATGTGTGTGTGTATATTTGTCTGTGGGGGGTATGTTTGTGTGTATGAGTGCAGGTGCCCAAGGAGTCCAGAAGAAGGGGACAGCTCCCCCTCGGCAAGGGCTCTTAACCACTGAGCTACCTCTCCAGCCACACACCACTACCAAAACAAAACAAAATAAAACCCCACATCCCATTTCCCCTTCCAAGTGAGGCTCAAGCATCCTTGCCTGGGCCCGCCTTCCTGTCCAGCCTCTTGGGTTTGTGGAGAATAACATGGGCATCCTGCATTTTATGGCTAAAATGTACCTATTCGTGAATATACAGCGTGCATGTCCTTTGGGGGAGTGGGTTACCTCGCTCAGAATGATATACCCAAGATCCATTCTTTAGCCTTCAAAATCCATGATGACTTTGTTTTTCTTAGCTGTATAGTATTCCATTGTGTATATATACCACATTTTCTTTACCCATCCTTCAGTTGAGGGACATCTAGGTTGTTTCCAGTGTCTGGCTATTATGAATAAAGCTGCTGTGAACATAGTTGAGCCAATGCCTTTGTGGGATGGTAGAACATCTTTTGGATATATGCCCAGGAGTGGTCTTGAGGTAGAACTATTCCCAGTTTTCTGAGAAACTGCTAAATGTATTTCTAAAGTGGATGGACAAGTTTGCACTCCCACCAGCAATGGAGGAGTGTTCCCACTTGCTCCACATCCTTGCCAGCATGTGCTATCGCTTGAGTTTTTTATCCTAGTCCTTCTGATGGGTCTAAGATGGGACCTCAGAATCGTTTTGATCTGCACTCCCCTGATGACTCATGATGTTGAACATTTCTTCAAGCACTTCTCGGTCATTCAAGATTCCTTTGTTGAGAATTCTCTGTTTAGCTGTGTGTGTGTGTGTGTGTGTGTGTGTGTGTGTGTGTGTGTGTGTAGCAGATATGCAGCTTAGTCTTCATGTGGGTCCCAACAACTAGAGCAGGGTCTATTCCAAAAGCCACTGCCTGTCTGTGGGATATGTTCTTCTAGCTGGGCTGCCTTGTCTGCCCTCAGTGGGAGAGGAAGTACCTAACCTCTCAGAGACTTGAAGTGTCAGGGTGGGGGGATACGAACAGGAGGCACCCACTCAGAGAAGGGGAGAGAGTGTGGTGGAAGGACTGTGGGAGGGAGTGACCAGGAGGGGGACAGTGAGCAGGATGTAAAGTGAATACGTTTTTAAAATCAATTCATTAATTCATTAAAATATTCAGGAGTTTCAAATCGCTTCTTGGCTGGAAGTGGGGCCTTGTTTCACTTCTCAGAACTGGGGTTTTGTCTGGCTTGAACACATGCAGGGCTGGTGAGTACTGTCAAGGTCTCTACGAGCTCATGTGTGTACCAGCCCTCTTGTCTGCATGACACTCTTTCCTTTGCAGTCACCCACCAGGTTTCCTCCTCCTCTGCTGCACGGAGGATCCCTAAGCCCTAAGGGGAGGGGCTCAATAGAGGGATTGGTGCCTGCTAGATAAGGGAAAATTAGTTTTCTCCAATGGAGTAGCACTGGATAGATCCACCACACTGCAGGTCAGACCCCATGCCCAGGAGTAGTTGGCTAATACAAACCAAACTCCATGGTCTTGGTGTGGTTTGGGTATTTTTGTCTTAATGCTTTAAGTTTGTCTTGATTTTCTCTTTTGTTTTTGTTTTTCCTTTTTTGAGAGAGGAAAAAACATGATATTGGGTGGATAGAGAGATGGGGGAGATCAGGGAGGTATTGGGGGAGGAAAAAGAATATGATCAAACATATTTATGAAAAAATTAATAGAAATTTTTTGTTGTTGTTTTTTCGAGACAGGGTTTCTCTGTATAGCCCTGGCTGTCCTGGAACTCACTCTGTAGACCAGGCTGGCCTTGAACTCAGAAATCTGCCTGCCTCTGCCTCCTGAGTGCTGGGATTAAAGGCGTGTGCCACCACTGCCTGGCTAGAAATAATTTTTAAAAAGAGTTTCAGGTCACCCAGGCTGGCCTTGAACTTGCTATGTTGCTGAGGAGGACTTTGAACTCCTGATCCTCCTGCCTCTATCCCCTGAGTGTGGGAGTTACAGGTATGGACCATTATGCCTAGTTTTATGATAAGGATCAACCGGAGATCTTTGTGCCTGGTAGGTGTGATGGTTTGAATGAGAACAGCCCTTATTGGCTCGTATATTTGGATGTTTGGCTCCCAGTTAGTGAACTGTTTGGGAAAAATTAGGAGGTGTGGCCTTGTTGGAGGAGGTGTGGCCTTACTGGAGGAGGCATGTCACTGAGCTGGGCTTTGAGCTTTCAAAAGCCCCCACCAGGTCCAGTCTCCCCATCTCTCCACCTGCAACTTTCAGATCAGATGTGAGTTCTCAGCTACTACTCCATCTTATGCCTACTTCCCTGCCCCCATGTTCCCCGCCATGATGATAATGGATTAAGCCACTGAAACTATAAGCCAGCCCCCAGCTAAATGCTTTCTTTTATAAGTTGCCTTGGTCATGGTATGGTTCTATTGTTACAGCAATAGAACAGTGACGACGACACTAGGCAAGCACAACCAAGCTTCATTCCTAACCCCTCCAGCATCTTCCAGAAAATCAAGCCAAAGCCTTCAATATGAGACTGGCTGAACTGCAAAGACAATTCATGTCCCAGGCCCAGAAGGTGTTAAAGTAAGGGCACTAAGTGGTAAAGAGTGGGGTCCTGTAACTTGGAATGGAGATGTGTGGGAGGACCAAGGACTTTCGATCCTCAGCAGAAGATGTGCTCCCATCCCCTGCAATATTTTCTGCCTTTGACTGAGGAAATTAACCCTTCATTGTCTGCTAAACCAGCATGAATTTCTCTTAAGGAGATGCCAGGCAAGCCAATACTGATGTCCCCCAGGGCCCACCAATAGTTGTCTCTAGATCTATAACCAGACCAAAGCTTAAGGCAGTCTCGTAGCGGAGAGATAGAAAGTGTGGTTCGCAAGGAAGTACTACTCATGAGGTACTACTAAGGAGCTTAATGAGTTTGCTAATTAATTCAAGCAGAAGTCTGAGGAATATGTGTGGGAATGGATCTTAAGGGCATGGGCTAATGGTGAACGGAACATAAAACTGGGTCAGGCTGAGTTTATTAATATGGGCCCATTGAGTGGAGATTTTTAGGTTGAATGTGGAAGGTGTTTGAATGGTTAGATAAAGCATTTGTCAAAAGATGGCCGACTGAAATGGAGTTAAAGATGCCCGATATCCCCTGGTTTGGTGTTGATGAAGGAAGTTGAAGGAAACCATGACGTCAGAGCAGGTACCCTATGTAAAACCTAATTCTCCACAATGGAAAGGCCCAGAAGATGTGCCATTCACTAATCCTGTGGCGTGCAAAATGGTGATAGGTGTACCAACACATTTGAAGAGCTCTGTTATTGCCCTTTTCCTTGTGCCAGACCTTAGGGTTGGAGGCGCTGCTGCACCGTTGCATGAATTAAGTGCAGTGGGTTTAATTGAGCCCCAAAGTAGAAAGGAGCAGGGGCCAGGTGGCAGCCCTGAATCAACAAAGGCAAAGTGATCAGAGTCATAATGGCAGCATAAGCAAAGCAATGTCATAACGGCCTGCCCTGTAATGCACAGGCAAAGGGATGTTTGTGGTGGCATGACTTTTGGGACGGGATAATCAACCATGGTGTTTCCTGGCATGGAATAGATAAGATGCCTACTAAATTTTTGCCCAGCCCTGGGCATTGAGCCTTTGACAGAGATCCATTCAGTGCACGGATCCACCAGGAGTTTGTATCTTTCTGCAGTCATGACTAAGTTCACAGCAATCATCACTCTTACCACTAGGTGGCACTCATGTCCCTTTGGAGTGCACCTCTTCCCTTCTGGGAGGCTTGAGGGGTCAGAGCAGGCATCCTTCATTCCTGCCATGGATGAAGATGCCACTTAGAAGTCTCCAAGTCAGAGTGTAGTACACGTGGGCACCACACCCGACAGCCCCAGACAACCAAGAGAACTTTTTGTCTTCATTCATTCTAGAACACAGGACTGTGTTGTGTGTGGACTGATTTTGTGTTGTTCCCCCCCCCCCCACCTCCAAACCATATATTAAAATCCTACCCTCGGTGTGATGGTATATTAGGTAGTGGACCTTTGGAAGATGTTTGGGTCAAGAGTAAACCCCTGTCAAATGGGATTAGTGTCCTTATAAAAAGAGACAGGAGAAACCCAGTATGGTATCACCCACCTAAACTCCCAGCACTTGAGAGGCTGAGGCAGGAGGATCATCAGTTTGAGGACAGTTTGGTCCACACAAGGAGACTCAAAAGACAAACGAAAACGAAAGGGTGTGGGATGAGTTGAAAAACGGCTCAGTTGGTTAGAGAGCTTGCCTAGCCTGCACGAAGCCCCGGGCTCAATCTCCAGCACCCACAGAGCTGAGTGTAACAGCGTTCCCTTAATGTTAGCATTCAGCAGGAAGAGCTAGAGGATCAGAAGTTCAAGGCTATCCTCGGCTATATGTGGAGTTTGAGACCAGCATGGCCACATGAGGTTGTTGGGGGGGGGGGGGGGAGAAGGGAGCGGAGTAGCTGAAGGGAGAGAAGAAGAGGAGGAGTGGAGGAAGGGAAGAATTTTTTTTTAAGGATCTTTCTGTCCTGTGAATATGTCAGTCAGATGTCCTTTCCCAAGAACCTGGCCATGCCGCATGACAACTGGTCTCTGGCTTCCAGACCTTCATGGAAGGAACATTTTGGTTTAAATCATTGAGGCTCAGGTATTCTGTTGACAGCAGCCCGGCCTAGGTAAGACACCCCCCGCCCCCCCACCTCCTGCTCCTGACCCTGGGAGGCTGGCTGAAGAGGAACTGAGAATCACACAAACATTAGGGAGTTGGGATTCCCAGATGGGAAGGGGCAGAACCATGGTGACACCAGATCCCTCCCGGAGCAGAGCACCCTGTCGTGGACTGGCCATGAGCTGTGACAGCAGAAGCCGACCTGGACTTGCTACCAGCTGGCCTGCCACCTGATGCAGTCTGCACGCGTCTGCCTGTGTCACTCGCATAGTTTATATTTTAACACGTCCTGATGGGGGGACATGCTGCAAAAACCCAAAGGGAGACCACAAGTTCCTCTGTCCCCAATGATCAAAAGTCATCTCTGACAGGGCCTGACGGTATCCGCCCTACCCGACAACTAGCCTTTCACCTTCTTCAACTCCTTTTCAATCACCTGTCTCAGTCACGCCGACCTCCTCATTGCCCCTCAGGGAGGAGACACCAAGGCACACCCCTGCCTCAGGAACTTGACACCCAGGTTCTCTGCACCTGGAATGCCTAGGCAGCCATGGGACTTCCTTCTTCCTTAGAGGCTCAGCCTCTGTGGCAACTGTTTGGTGCAAATTTCTCTTCTATAGGAACTTGAAACTGGATACTCCGTGTGCTCTGTGCCTCATGTTCCCTACACCCACCCCGCCACCATATTTGTTTGAATCACTAACCATTTTTTTTTTTTGTATTTTATTTTTGGTGTTTTGTTTTGTTGTCTTTTCTGTCTTCTCACAGCTAGAAAGTAAAGTCCAGGAGGCTAAGAATCTCTTGTGTTCTCTGGCTGCCGACAGTGTCCGGACAGTGTTACAGCATCAGAAAGCACCCAGTAAGCGTATGCTGAATTGGTAATTCCATCTACAGGCCTGGTGCCCTGCTTTGCGCTGCTTGCCTGCCCGTAAGATGCTTCCAGTGTAATGGGGCAGGGGAAGCAAAGAGAAAGGCAGGCAGGCATTCAGTGGATACCACTTCCACCTGGCCAGAGAAACCATTCTGGAGATATGTTGCATAGCAATGTGAATATATTTGATACAGGTTGAAGTTAACTTGGTTGAGTTGGCAGGTTTTGTTTTGATAGGGGTGTGTGTGTGTGTGTGTGTGTGTGTGTGTAAAATGAGGCCCTCCTACACACCCACTGCATCTGTGTTAAAGGTCCTGCCAAGCTGACTGATTAGAACTGTAATTATAGGGAGCAGAAATGTTAGCGGGTCTCAAGTCAAATTACCTTAGGTTATCTTTACCACCCCCAAAGACAGGTATCGCCCACCTCTGCATTCCACCTAACACCCTTGGGACAATTAGGTAATATCTTTGGAATACACAGACTCCTAGCTTCCACCAATCCAAAGGCTAAGAGCATCCTGAACGCATCTGAGGCCAGCAGGAGGGACTTCCCTGCTTTGCCAAGACTCAGATATATGATGTTTCTACCAGTTTATTTTCTTTTCTAAAAGATTTATTTTATGTATGTGAGTACACTGTCACTGTCTTCAGACACCAGAAGAGGGCATCAGATCTCATTCAGATGGCTGTGAGCCACCACGTGGTTGTTGGGAATTCAACTCAGGGCCTCTGGAAGAGCAGTTCAGTGCTCTTAACTGCTGAGCCATCTCCCCAGCCCTTTTCTTTTAAAGATATATTTACTTTATGTATATGAGTACATTGTAGCTGTCTTCAGACACATCCAGCTGCCCATTCCGGATGGCTGTGCGCCACCATGTGGTTCCTGAGAATTGAACTCAGGACCTCCACTGAGTCATCTCTTCAGCTCTTCTACCATCCATAGTTCTTAAAACACTTTGTTCTGTTATTTAAAAACAAAAACAAAAAACAAAACAAAACAAAACAAAAACAAAACAAAAACCTTCATAAAACAGTTGCCATGATGAAACATGACGTTTGGGGTAACTTAAATATGTGTTCCCAGGGCATGGTCGGTCATAGTTGGCTCCAGAGATAAGAACTGTGTTCTGATTGAGACAAGATCTTGTATAGTATGAGCTAGCCCATAACTGGCAGTCCTCATGAATGGTGGGATTACTGGTCTATGCCACCGAGTTGTGTGTGTGTGTGTGCATATATACATATATAATGCATATATATATATAATTATATATTAAGTCATATGTGTTATAAATCTATATTTACATATCATATAGTATTACATATATTAACTACATCTAAAAAGCTTTAAACAAGGAATTGCAGGGCATATCTGACCCAGTGGAGGCCAGCAAAGGAACTTCTGGGGAAGATGACAGACATCTCAGCGAAGACCTGAGGGGCTGGAGGCATCCACGTGTGAGAGTTTCCCACACGTGAGGCTGCTCCGAGAAGACAGAGCCATGCACAAAGGTAGGTGCACACAGACACGACAGAGAATGACTGGATGGGGCTGGTGACGGAGTGCCGGCCTGGCATTGAAACAGGGCAACCTTATAGCCAGGTTTCTGCAAAAATGTAGAGGCTGAGTGGAGGCTAGGAGACCATCTGGGGTCACTGAGTTGGTGGCAGGCTGAACAGGGTCAGGACAAAAGGGGTGGGGGTGAAGAGTGACGATCCAGGGACATTTTCCCTCAGAAGAGTTGACTTTTGAATATTGTGTTGGTTGGCCCCTACCCCTTCTTCATCTGTGACACCTGATCTCAGAGTCCAGGAAGGGGTTGGAGCAACCTTGGCATCACCCCGAGGTCCTCAATGAGCTCCCCTGCCCCCCACTTCCCTGGGAACCAGATGGGAGCAAAACCTTCAAAAGGATTTGAGGCCCAACCTCAAAGGCAACTCGGCAGAAAAGCTACCAGAGCAGACACTGTTCCCACGCCTTCAAGGGTCAGAACTACGTCGGCGCACTTGTCCCTAGTGGAATCCCAGGAGGCTCCGTTCAGCCCTGCCTGTTCCGGCCCTCAGAGAAAGAGAGGCCTGGAAGGGAAAGCCTGTCTAGCCTGAGCTCAGGCAGTAACCATGCTGGTCTGCAGTCTGAGCCTACCCATGGACTGCCCCGGCCCAGGAGGCCCCAGCCACTTCCTCACCCTCAGCTGCCCTAGACCCTGCCAATCCTAGGCCCCAACCTCCCTTGGCTTTTCTGCCCTCTCCTGGAACAGTGCAGATCCTTTCTGTCAGGCCTTGTGATGGTCTTGGTTGGATGGTAGGTAGGTTGGTCATACTTGGGACAACAAAGACAGAAACCTTGTGCCTGCACAAGCCTGGCATGGGCTCAACTGCTCAACTACACCGCCAAATTTCTTTCTTTCAACATTTTGAGGCAAGAGTCTTGCTAAATTGCTGACTGTCCTTGAACTCTCTCTCTCTCTCTCTCTCTCTCTCGCTCTCTTTCTCTCTCTCTCTCTCTCTCCCTCCTCCCTTCCTCCCTCCTTCCCTCCCTCCTCCTTCTCTTCTTCCCCTGCCTCTCCTCTCCCTGACAATGTCTCATGTACCACAGGCTGACCTCAAACTCACAAAGGAGAAGACAGCCTTGAACTTCTGACCTTCTTGCCTCTTCCTCCTCCTCCTCCCCCCCCCTCCTGTGAGGTTCCAGGCATGTGCCACCTGGTTTATGTGCCACCAGGGCTAGCTAGAACCTAAGGCTCTGTGAGTACTGAACAAGCACTCAACCAATATTTACACCCCAGCCCCATACCATTGACATTTTAATTCCTCAGCCTCATCTTTCCACAGAACTAGGATTACAGGCTGCCTGTACCACCATGCCTGTGTATTTGTGTTTTGTGGAGTTGGTTGTTTGCTTAGACAGGTTCCCACCATGTATCCCAGGTTGGCCTGAAACTCTTGCTCTGCCTCCTTCAGCCTCCCAAGCTCAGGGTTTACATCTCAGTGACTTCAGGTCCTCGCTCAAACCTTTAGAACCAATACAGCACACTGGGGGCTTTGGCAGGCCCTCCGAAGCAGGTATCCTTCCATCACTATTCGGTAGGGTCAGGGCAGAGGAGGGTAAGATTGACCCTCGTTGCTCTGACAAGCCTCATGGTTGGGTCCCCCAGCCTCTTCTGGGCGTTAGCACAAGAAACCAAACCTGGTGGCTCCAAGGTAGTGATGCTGTTCTGCACCGCCTGGCTTTCTCAACCCCTAACCACACCCCGTGATGCCCTGGATCCCACCTTTACACTTTTACTGTTACCCACGGGGCTTACCCTGCTCAATTTCTGCATCTAGTAAGGAGGGTAGGAAACCAGGCCTGGCAGGCTTATTGTGGCTTTCCCAGCTGCAGGCGGATTCTTAATCCCACACTCTTCGTTCACAGTGAAGCAGGGCTCTGCCTGCTTCCAAATTCCCCAGGAAGATCTTTCCTCTCTTTTAGAGGCATCGACTGGAACCCAGCTAAAGGACAGGAGCTTCCCTCCACTTCCACTCTCAGATCAAAGGACCCTAGAGCGTTCCTAAGTGACTTTTGATGGTATAGCCTGCCCAGGATTGGTGAAGTAGAGACCCCTAGATCAACCAGATTCTAGAAAGGGAGAATTCTCACCCCTCTCCAATGTGGGTCCAGTGGCCTCAGAAGCTGGGCACACGGATGAGTCTCCCTTCTTACCCCACCCACTCCTTACAGCCTCCGGACCAGGTGCCAGATCTGCCAGCTCCTCTCGCTTAAAAAAAAAATCGCCTTCACATCCTGCTGCGGACCTAGGGAGGGCACTGGACCTGGGGGGGGAGTGCAGTCTGGGATACCGGAGGGCGTCAGAGCAGAGAAACAAGACAGCTTCCATCTCTCGCAACCAAAGAAGCACAATCTGGGCGGGTCCTGGGAGTCTGTCCCTCCCAGGCCCCGCCTCCCTGCTCCCCAGAGCCCTCTGGCTGGCGTTTCCTGCCCTAAACCCGCAGCTGCGCGCTATTTAAGGCGTCCTGCGGGAGGCGCGGTCCTGCAGGATTCCCGCAGGCGCAGCTTCGGCCACGGTCGTCCCCTCTACCTGGGCCAGCCGGGCAAGCAGGCGGTGAGTTCGGGGGGCAGGGGAAACGGTTCACTCCACTGCGGGAGGGCTGAGGCTTGCTTGCCCCCCGGGGCGCCAGACGCGACTGAAGCCACCAGCGGCACTCACCTAGCCTGCCTTTAACCAGCCTCTTGTGTTTAGCTCCCTTCCCTTTTTTTTTCAATGAACCCTTAAGGAGAGACCGAGGGCGCCGGGAAGATTACTAATCCAAATCCCCAGGTGGTGAGAAGAAAGCAGTATTTGAATGTAGGTCTGGTAGTACCTGCTTTACTTCTGGAACAGCACCCACACCACACATCACCACGTTTTCACACACACCATGAGATGTTCTGGGAACGTTGGAACCTTCACCCAGCTATGGCCATTCCTTGCAAGGCTCTATCTAGAATGGCTGCAACAGCTTTGGAGGGAAGTGAGCTAGGACAGGCTCAGGTGTATTCACTAAAATCGCAGGTGGTCCTTTTGGTAGACAGGTGGACCAAAAAGGCGCATAACGATACCACGATATCAACAAGTTTGTACAAAAAAGCAGGCTGGCGCCGGAACCGAAGTTCCTATTCCGAAGTTCCTATTCTCTAGAAAGTATAGGAACTTCGTCGAGATAACTTCGTATAGCATACATTATACGAAGTTATGTCGAGATATCTAGACCCAGCTTTCTTGTACAAAGTGGTTGATATCTCTATAGTCGCAGTAGGCGGTTCAAATGAGGCCCTCAACATTTTTAATGAGGCATGGAAGATGGGAACGGGACCCCTAATAACCATCTCTCCCCACCCCTGCTCTCTTGGGGGTTGCCAGCCTTGAACAAAAGGGAGGAAGGGCATGGCACAACTGTGTGTGACCTTGGATAAGTTCCTCAACTGTTCTGTTTCCATAGGAACCTCTATTCAATCCACATGTCTTCGGGTTGTGGTCACCCTGGGGCACTGGCCTGTGAAAGAAAGCACAATGTGTGGTTAGATTGGGACCCTAGCACAGGCGGACCTCCCAAGGGCTTACATCCCATGGACATATGTCTAGTGGGGGAGCTGAGAAAGGCTTTGTGCTGCCCTGCTGATGGCCCTCTGACCCTTGTCTCCCTGCAGAGAGAGGCCCTGGAAACATGGGCGACTGGGGCTTCCTGGAGAAGTTGCTAGACCAGGTCCAGGAACACTCGACCGTGGTGGGCAAGATCTGGTTAACGGTGCTCTTCATCTTCCGCATCCTCATCCTGGGGCTGGCTGGCGAGTCGGTGTGGGGCGACGAGCAGTCTGATTTTGAGTGTAACACAGCCCAGCCGGGCTGCACCAACGTCTGCTATGACCAGGCCTTCCCCATCTCCCACATCCGATACTGGGTGCTGCAGTTCCTCTTCGTCAGCACACCCACCCTGATCTACCTGGGCCACGTCATCTACCTGTCTCGGCGGGAAGAGCGGTTGCGGCAGAAAGAGGGAGAGCTCCGGGCGCTGCCATCCAAGGACCTACATGTAGAGCGGGCACTGGCTGCCATCGAACATCAGATGGCCAAGATCTCGGTGGCAGAGGACGGTCGTCTTCGGATTCGTGGGGCGCTCATGGGTACCTATGTGGTCAGCGTGCTGTGTAAGAGTGTGCTGGAGGCAGGCTTCCTCTATGGCCAGTGGCGCCTCTATGGCTGGACCATGGAGCCGGTGTTTGTGTGCCAGCGTGCGCCCTGCCCCCACATCGTGGACTGCTATGTCTCTCGACCCACTGAGAAGACTATCTTCATCATCTTCATGCTGGTGGTAGGAGTCATCTCCCTGGTGCTCAACCTGCTGGAGCTGGTTCACCTGCTGTGTCGGTGTGTCAGCCGGGAGATAAAGGCACGAAGGGACCACGACGCCCGCCCGGCCCAGGGCAGTGCCTCAGACCCTTACCCTGAACAGGTTTTCTTCTACCTCCCCATGGGCGAGGGACCCTCTTCCCCACCGTGTCCCACCTACAACGGGCTCTCATCCACTGAGCAGAACTGGGCCAACTTGACCACAGAGGAGAGACTGACCTCTTCCAGACCTCCCCCATTTGTAAACACAGCTCCCCAGGGTGGCCGAAAGTCCCCTAGCCGCCCCAACAGCTCTGCATCCAAGAAGCAGTATGTGTAGGGATCTGGGGCTAATGTCACTCAACAGAGCTGCCCCGAGGAGCACGCACGTGTACCTTGGCTGCCTCTCTGGCGGTCCACTCCTCAAAGGAGATGGCGCAACGCAATTAATGATAACTTCGTATAGCATACATTATACGAAGTTATGGTCTGAGCTCGCCATCAGTTCAAGGTGGACATTCGCTGGGCAGAGGACCTGGTCACAGATGGTTCTGGAATACCTGGAGCCTTTGTGATGACCAGAGGACACTGGCTGCTTACCAGAATGTGACACTACCCAGACTGGGTCACAGCAGGTGGGAGTGCTCTTGACTAAGTGTTCTGTGAACCCTCGATCCTTTTCACCTGTTGCTGAGGGACCCAGCGCCAAGTTGACTTTCGAGCCTCCCCTATTAGACGAGTCACTGAACCCTGGGTTTTCATCACACCCCACTTCTCCTGGGAAAAAGCACTGATGCAGGCTGCTGGCTCAGCCTCGTCACCTGGACAGACACAGCCTGCGCCGGAGCTGGCCCTTGCCAGGGGAACTGGTTGATGTCTTGTTTTTCTCACTTCTAGTTCCACTGTTTATGATCCTCAAATAAACAGGACTCCATCATAAGTCAGGTGTGCACTGATGTTGTCATGGATGCGGGGGGCAGGGTGGGGGGAGCCAGGGGTGAGGGGCGAGGCAGTTATTTTGCACAGACTTGCTTTCTTTCTAGTCCTCTACAGCCCAGCTCCAGAGAGCACCGTAAGGCCTCAAGACTCAAATCCTTTCCCTCAGCACCGAGTCCCCATGACTCTCCCTTGCAAAACACCCTGGGTACTAGGGTCTTTTCATCCCATTCCCACATCCTTTCCAGTGTCCTGTTAATCAGCTGCTCATTAATCGGCCCAGACAGGCAGTGTCTCTTCCTGTCCTGTCCCATGCCCATCTGGTACCCGAGCCTGCTGTCCCCTGCAATGTGCCTCCTGACTAAACATTTGCTCCCAAGCATACCTGCCACCAAGGCTGTCCTAGTCTAACTAAAATTTGCCCCATGTGTCCTTCCCACCTCACCATGGGTGCCTGAGAACCATTTTTTTTTCATTATTTATGTGTTCATTTTACATCTCAATTTCAGCCCTCCCCAGTCCCTCCCTTCCATACCTTTCATCCATTCTCTCTTCTCCTTCACTGAGGAGAAGGGGACTTCTCCCCCCACCCCCAACCTGTCCTGGCACATCCTCTCCCACTGAGGCCAGACCAGGCAGCCCAGCTAGGGGAAAGAGATCCAAAGGCAGGCAACAGAGGCCAAGTCAAAGAGCCTGAGGGTTTCTAAAAGGGGTGGGGGCTAAGGGTAATTTGTGTGTTTTCTAGTCTGCCTATGAGAAGGTGCAACCCAGGGGCCTTCATCTTAGCTCCTGTCTGTGTATCCAGAACTCACTGGGGACCCTAGACAATGGCAGTGCCAATGGTCCTCTTTCTTTGTACTCCCTGGAGTCTCTAAGAGCCTATGACTGAAAAGGGTCAGAGCATTGGTGCGTGAGGACTTAGCTATTGAAAGCTCATACCCGGGTCTTAAGTTTAAATATTGCCCCCACATGTGCCAGCTCTATGGCCTGGAGTCAATCGAGTCTGATCACAGTTTCTCTCACCTCTAAAACATAAGCAGGCTGAGGATGGGCTCAGCTGATAAGAGTTCCTGCCTAGCATAAGCAGATCTCTGGATTGGGTCCCCGGCGTCACATAAACGTGCCATGGGATTGGGTGCCTGTAATCTCACTCAGCACTTGGGAGGAGAAGGCAGGAGGACTAGAAGTCCAAGGCCATCGTTTTGGCTCTATAGTAAGTTTGAGACTGGCCTCACCTTCTTCATGAAGGACATAAAATAAGTAAAATAAGTAAAAATAAGCTTGGCTCACGAGAATCAAACAAAATTCATCCCATACTTTCCAGCAAGGCCTGGAAGATAACATCCGTTCTCCTCCAGGAAGCCTTCCCTGACTTCATCAGCGATGGCCGCTACCTCTCAGGGTCCCAACCACTGTTAGGAACACATCTCTCTCCATGAGTCTACATGTTTTCACAGAGACTCTTGCATTCCCCCCGAGACCCAGATCTCACAGTGAACTGAGAGACAGGAAGTGGGCCCAAAGAGGCAGGTCTGTGTTAGAAGGTCTGATCCAGGAGACTGAGTCCCTTCTCAGCTGAGAGGTCAAAGGTTGTAGGCTGTCAGAGCCATCCCTGTCTGAGGCCCTGGGTGACTGTTTTCCGTGCCCTCTACCTGGCCTACCTTGGAAGGGTGACAAGTTTAATGACCAGACTGAGAGCTCACATTCTCTGAAGTGGATGTGAGGGCTTGGGTGAAGCTGGGCCTGGGGAAAACTGGGGATTTGGGACCTAAACTGGCAGCTACACAGACACAAGGACAAACCAGCTGGGGGTGAAGGCTGGGCAGAGGGGAGGGGCCATGTGCAGACTTTGCAATGAAGATCTTGGAGGGCTCCATCCTACCTGCCTTTGATTGACAAAGCCCCTGTAACCACAGTACCAAACTGCTGAGGAACGGGGGTTGAGACAGTATGAACTCATCCTCTCAGTGCTGGACCCTGGAGGTCCAAACTTGAGGTTTCTGAGGGCCATGGGTGGGAATCCCCTCACAGCGTTCTCTTGGTTCCTAATAGTTTTTTGAGCATCTTCGGCTCTTCTAGAAGTATCACCTCCACCTTCTTAGGTCGATCTTGATCATCTTTCTTCCTTCTCCTCCCTCTACCTCTCCCGTGTGTGTATTCGTGTGTGTGTGTGTGTGTGTGTGTATGCATGTGTGTATGTGTGTGTGTGTGTGTATGCATGTGTGTGTATGTATGTATGCGTGTGTATGTGTGTGTATGTGTGTGTATGCATGTGTGTGTGTATGTGTGTATGTATGTGTGTGTGTGTGTGTATATGTGTGTGTATGTGTGTGTGTATGCGTGTGTGTGTATGTATGTGTGTATGTGTGTGTGTATGTGTGTGTATGCATGTGTGTGCGTGTATGTATGTATGTGTGTGTGTATGTGTGTGTATGTGTGTATGTGTGTGTATGTGTGTGTGTGTATGCGTGTGTGTGTGTGTGTGTGTGTGTGTGTATGTTCACACATGCATTCATACTGAACTCGATCCAAAGGTGTCACTTCTATTTGATTATTCTGGGAAAAACCCTATTTCCAAATCAGTTTACATTTTGGAGCCTGGGGATGATGACTTCAGCATGTCTGTGGAGGACACAATTTGACTTACACCGATACCCTTCTGATCCCCTCACTTCCAAACAAGGGACCCTAAGGCCTGGAGAGCGTCCCGGCAGACACAAAGCTCAGTGGTCCTGAGGATGTGGCTGGGTAGTAACTTTAAACATTGTATCTTTCCTTTGCCTCCCTCCTTCGCCGCGGCCCACGCCCCCAGCAGCCCCTCCCTCCGCCCCACGCCCCCAGCAGCCCCTCCCTCCACCAAGACTGACAGAAGCTCTCAGAAAGAGCACCTTCTAGGCTTAGGAGACCCTGCTCCTCCTCCCACCCCACCCCGCACACCCATCTCTCACACTCTGTCCATTCTCTAGACCTCAGTTTCCCCGCTGTGAAATGACTCAGCTGGACGAGAAGCTGGATAATCAGACACAGAATGTTGCATAGAAGACTGCGTCACCCTGTCTGGCCTAAAGTTCATGAGTGGTGTGTTATTTTTTTCATGAATCAGAATAGACTCAATGTTATTTCATAAAAAGACAAGTTCCAGCCACTTGGATTCAGCACTGCCTTCCTGGGTAGGCAAGAGAAGAACAGGGTGATACGGAGTCCATGCAAACAAAGCAGGGGGCTGTGTCACGCTGGGCGTCACGCTGGGCGATATCAAAACTTCTTCCTGATCTAACTGTGCCGGCTCACTGGCCACTCAGTTGCTGACCTCAGAATCCTTTTTCTTGTTTTTCTTTGATTTTTGTTGTTAGCTTGGCTTTTCTTGAGAATGGGTCACTCGATAATTCAGACTGTCCTGTACAGAACCGAGGGTAAAGAAACACTTGTAAAAATGCCACGGTGAAACCCACTATTTTGTATGTTAACTTCAAAGACAAAAGATATGGCTGAACATGGTAGTGCCTTTAATCTACACTCTTTTGGCAGAGAGGGGCAGATCTCTGTGAGTTCTAGGCCAGTCTTCTCTACATAGTGAGTTCTAGACCAGCCAGAGCCAGTGCCAGCTCTCACATCAGGTAGCTCATGACTGCCTCTAACTCAACTCCAGGAGATCTGACATCTTCTGGTGTCCACAGGCACTGTGCATGCGAGAGCACACACACACTCACACACACACACAAAACCACATAGACAGACAGACAGACAGACAGACAGACAGACAGATAGATGATAGGTAGGTAGGTAGATTTTAAAACTGTTTCCATATTTTTTCATGCTTGTGTTCAAATAAAATCAGAATAACAGTGTAACAGTGTGGCCACAGGTCTGTGTTCTGCCTTTTCCACTTCCCTTGAATTGCCAGCCTCCCTCACAACCATTAAATGCCTCTGGAGACACCGGTTAGGTCACGGGCTGTGGGTTGCTCCTCTCTAGGACTTGTGATGCTCCGCTCGTCTGTACTAGATACACTGTGATACAGGCACTGCACAGATGGCTTTCCCAAGTCCTATTTCTTTGAAAGAAAGATATTCCAAGAAGAGAAATGAAAGAAAGAGTCATAAGTTAGTAAATTGTAAACTGAAAGAAATTTAGGGGCTTTCTCTCTGGAAATGAAAGGAAGTCATTGTAGATATCCAAAACTATGGACACACCCTAATTACAAGAAGGGACAGCAGTGACCTCCAAGTGGGTGGAGATGGTGCTGTCTAAGAGGAGCCAAGGGAGCCAGACCCACAGGTCCCCTAAGGAAACTGGACATTCATTCTCTAAAGGGAATGAAGCCAGGAGAAACACCCTGCCTGTGAGGACATGAGGGGACAATGTGCCAAACAGGGAGACGTCCCCACTCCAGATCACAGAACATAAAGGCTAAGCCTAGCCTGGAGAGTGCAGAAGCCAGCTGAGACACTCCTTCTCAATGACTTGACGCCTTAGCAACTCACCTGGCATCTATTTTAGTGTGTAAGGTCAGGTGACTTGCTACTTTATCCCCTAAATAACTTACAGTTCCGGAAGTAGTTACTGGGTAACCTTCCTGCATAGATGTGTGATGTCAGCAGTAGTGTGTGTGTGTCTGTCTGTCTGTCTGTCTGTGTCTATCTGTGTATGTGTGTGTCTGTGAATATCTGTGTATTTCTGTGTGTGTCTGTGTGTATGTCTGTGTGTATGCATGTGTGTATGTGTATGTGTGTCTGTGTCTGTGTGTGTCTGTATGTTTAAGTGTCTGTGTGTGTATGTGTATGTCTGTGTGTATGTATATGTCTGTGTCTATGTGTGTGTGTGTGTGTGTCTCTGTGTGTATGTGTATGTCTGTGTCTATGTGTGTGCATATCGGTGTCTCTGTGTGTATATGTGTGTCTCTCTGTGTATGTGTATGTCTGAGTCTATGTGTGTGTATGTGTGTCTCTGTGTGTGTATGTGTGTGTGAGAGAGAGAGAGCTTCCATTTATTTATTTGTGTGTGCACACACACACATGCACATGTATGAGTTGGGGGAGACAGTCCTGCCAGAACTAGCATGTGTCTGTCAAAGGGCAACTTACTGGGAGCTGGCTCTCTCCTTCCACCATGTGGATTGCAAGGCTAGACCCACTCACCAGCCTTGGTGGCAAGCACCTTTACCATCTGATCCATCTGGGCAGCCCGTTGACCAGACGGATAAACAAGAATGCGTAAACAAGAACTCAGCCTCACCAAACTGCCATTGTATCCGCCCCTCTTGGTCTCTTCACTAACCTGAGCCGTTGGTGCATCTAATAAACACTGGGCTTCGTCTGACTCACTGAACTCTCCAGAACAAATAACAGGCCTATTGGAATGGGAGTCTAGGCAGTCTTATCTCACCACACCATATATCCTTGCTTTGTTCAGGTTCAGCTAAAGCCCTAAATGAAGCTGTTCCCCTGGCTTCTGTGCCTGCCCTGTGGGGAGGTTCTGAAACCAGGGCCTCAGCTAGTTTCCAGCTGAAATCCCGGAGGCTTCCACAAGTAACCTGTCATGGGCTGCTGGAACCTGAAATTCAAGCAAGAAAAGTGATAACACCCGCAGCAATTAGGCATTATCACCCTCACTCAGCTCACGGATCCTACTGACAAGAGCTGTCCCCTTGAATCTGGACCCTGTCAGGCAGAGCATGAGCTAAGCCTACCTATGCTAAGTCAGATTTACCCCGTGTCTGAGGAATCCAAGGAGCTCCACTCACTTCCATGGCATCCCTGGTGGAGACCTGAGGGCTGGGTTCTTAGTCTGCATGGTAGAGGGTTGCTCTTCTTAGAGGAAGGGTCAGAAAGGAGTGTGTGTGTGTGTGTGTGTGTGTGTGTGTGTGTGTGCACATATATGTTTAGTACAGGGTCTCAACCAGGCTGTGGTGATGCACACCTTTAACTCCAGCACTTGGGAGGAAGAAATTCATAGATGAGGCTATAACAACATGGAAAAGGGCAGCAGACAGGAGTATATATCTTAGGAGTAATAGTGTAGAGCGCCTTCCTAGCATGTACGAAGCAGGAGGATCAGAAGTTCAAGACAATGCTCAGCTCCCCAATGAATTTGAAACCAGCCTGATCTATATGAGACCCTATCTCAAAAATGAAAATCAAATGTCACACGTCACATGCCTTCACCCAAACACCCTCAAAATGGAATCATGTCTAAATTAAAATGCAAGAGACATTAATTTCGTTGTGATCTTCAATTAGGCAAAGATTTCATTTTATAGTAAACTGAATTTTCTGGGGAAAAAAAAGGGGGGAAATAGACCTTCATTAAATTTAATGTGATTTGACAGAGGCCTGCAGGGCAGGGCTGTTATACCTGCTGCTCTAGAGGCTGAGGGAGGAGAATAGTAACTTCAAGACCAGCGTGGGCAACTTAAAAAGGCCTTGTCTCAAAGTAAAAGTTAAAGACGCCGGATGGTGGCGCACGCCTTTAATCCCAGCACTCGGGAGGCAGAGGCAGGTGGATCTCTGAGTTCAAGGCCAGCCTGGTCTACAGAGTGAGTTCCAGGACAGCCAGGGCTACACACAGAGAAACCCTGTCTCGAAAAACCAAAACAAAAAACAAAAACAAACACCAAAGGGTATCATGTGCTTTAGGCTGGACTCCAACTCACTTAGGATGACTCTGAATTTCTGATCCTTCTGCCTGTATCTTCTGAGCGCTAGGATTAAGTGTAGATCACCATGTCTAGTTTATGTGGTGCTGAGAATGGAGTCCAGCGCTTCACAGATGCCAGGCCGGCACTCCACCAGTATGCTGGCACCTACATCCCCAGGCCTCGTTTTGCCTTTTGAGACAGAATCTCAACAGGTAGCTCAATATGGCCTTAAATTCAAAATCCTCCTGCCTCAGCCTTGTAACTAACTGCTGGAATGATAGGCGTGCAGCCACATACTGATGCCGGTCTTTATTGGTGGGCAAATATCTATTTCAGAAAGACTACAGGAGCTGGCAGTGTAGCGTTACCGGCAGAGAACCTATCTAGCATGTGCAAGGCCCTGGGGTTGATCCCCAGAATCAGGGACATATGGATGAAATAATAAAACACTGGTCATCGGTGGCACGGGCCTTTAATCACAGCACCCAAGAGGCAGAAGCAGAAGGATCGCTGTGAGTTCAAGGCCAGCCTGGTTTACAGAGGGAGTTCCAGGACAGTCAGGGCTACACAGAGAAAGCATGCCTTGAAAACAAAACAAAACAAACAAAAAGAACAAACACTTCATCCTTTGCTCCACATCACTTTATAGAATGGGGAGCAGGAGAGCAAAGCACTAATAGAGAGCTGAAGTTGTAGGGACCTAGATAACTGGCCTATGTGCTAAGTCCAGGAACCTCAATTAGCCAAGCTTGGCCATGACCCAGGGAATCTCTAAAACCAGAAACAGGAACTCTCCAGAGGCCAGAGGATGAATCCCAGGAGGCAGAGCGAGGGCCACAGACAGGAAGCCAAGCCCAGTGCAAGGCTCATAAAGCTTCCCCAGTGGGGCTGCCCAGGTCCCACGCTAAGATCGCAGGTACAAAAGCCAGATCCTAACCATGTGAGGAGCAGCTTTGGCCCACCTTGGCTGATCTCTACCAGAGGCAAGGCATTGAGTCAATAAGATAATAAGCCCAGAGGCCCCCTGAAGGACAGAGAAAATAACAGCAGGGTTTCTCAGAGGCAGACCTGCTTAGAGTAAAGAGAGGATAGTTTCAAGACTGAGAACTCAGAGCCGGGCGTGGTGGTGCATGCCTTTAATCCCAGCACTCGGGAGGCAGAGGCAGGTGGATCTCTGAGTTCGAGGCCAGCCTGGTCTACAAAGTGAGTTCCAGGACAGCCAGGGCTATACAGAGAAACCCTGTCTCAGAAAAAAACTAAAAAAAAAAAAAAAAAAGACTGAGAACTCTCTACAGCCCCAGCCCCTGCCCCTGCCCCAGCCCTAGCCCCTGCCCCTGCCCCTGCCCCAGTCCCTACCCCTGCCCCTGCCCCTGCCCCAGCAGAACCCTTGGCATCATTTTCCAGTGGCGTTAGGCACACTTAGATTTCAGTATGTATGAGGTCTTTGCTTGTTTGTTGAGAGTCTCGAGTAGCCCCGGCTAACTTGAAACTTGCAACGTAGCCAAGGATGACCTTGAACTTCCGATCCTCCTGCCTCTGGCTCTCAAGTGCTAGGATGGTAGCTATGTGCTACTGTGTCTGTTTTATCACGTGTGTTTTATAAAGGCATTCAAGAGCTGGAGAGATGGCTCAGTGGTCAAGAGAGGACCCAAGTTTTGTTCCCAGCATGCGAGCTGGGCACCACAACTCCCTTGTGACTTTGACTTCAGCTCCAGAGGATCTGAGCCCTCTTCTGACCTATTTGGACACTGCACACATATGCATGTTCACATGCACACACATAATTTTAAAATGAAATAAAATCTTTAATTTAAAAAAAAAAAGAATTCCATGGGGTTCGGTCCATAGCTTAGTGATAGGGCCCAGCATATGTAAGGCCCTAGCGCACACATCCACTACTCAGCATAGGAAACATGGAAGCACTTTTGCAACTCTACCAACTCTTGAGTGTTCAATATGCCACAAGCCTCCAAAAATGCGGCTAGCTCAGGCTTCTCAGCAGCTGAAAGTCTTTGAAAGAAGTCTGCACACCGAATATTGATGCCCTAGGTATCCAGGCCTTATTTTCTAGTCCACAAATTCCCTCAAGTCCCCACTATGAATCTCAAATGCCTGAATCAATCCCTACAAATGGCAACATTTTGCAAACCGAGAACATGGGTACATTAAAGTTGGTAGAATTTAGGTGAATTGGACTCAGAGATTCTGACAGAGCCCAGGAGACATCTTTGCAAAAGAATGATGCCTGTGAGCTTGGGTTTGCAGAAGACAGAGAAGGAAAGGATGGGCAAGCCCCACTCCATCCCCAGCCAGTTTGGATGGGAACTTTAAAGCAGTGCAGGAAGCAGGCCAGGGACTCAGGAGAGAAAAGCAGGATGGATAGGGGCACACAGGGAGCCATCCCATACGAGAGAATTACTGTCCCTGGGGTGGCAGTTGTCACGGAGACATCTGATCTCCTTCCTGCTGGGGGTGGGGGTGGTCCTAAAATAAGTTGGAGGCAGGACAGACCTCCTACAATGGAAGCCAAAGATGATACATCTTCCTGGAACTTAACAAGTAGGTGTGACCATGACTTCTGTTCAGCCAATCCCTGCTGCCACCAAGACTATCCAGCAAAGGCACAGAGTGGGTAGAGAGAGCACAAGAAGATCATGTCCCGGGACCACAGACTCCAGGAACAAAGCAGGATAGGGTCAGCAATAGCCATCTCTTCAGCCCCCAAGATAACTTCATAGGAGACAAAACCAAGATGATCAAATGTGTTGGATTTTTAGAAATAAAGACCGATATAAAAGTGAATGCTGAATAGCTGGGTGTGGTGGCGCACGCCTTTAATCCCAGCACTTGGGAGGCAGAGGCAGGCAGATTTCTGAGTTCGAGGCCAGCCTGGTCTACAAAGTGAGTTCCAGGACAGCCGGAGCTATACAGAGAAACCCTGTCTCGAGAAAAAAAAAAAGTGAATGCTGAGGTAGGGAGAAAGAGAGATCCAGAAAAAGAAAGGGCCGGCCGGTGACAGGACCCCTGAATCCTCCTGCTTTTATATAAACCAGTGTAGACCAAGCTGACCTTGAACTCGCAGAGATAGTCTGCTCCTGCCTCCCGTGTGCTGGAACACTCGAAGGTTATTTTTTTCTTTTCTTGGGCTTTTTTTGGGGGGCGGGGGTTGTTTGGGTTTGTTTGGGTTTTTGACAAGGTCTCATGAAGCCAAGATTTACCTGGAACTCTCTGTCATGTGAGGACAGCCTAGACCTCCTGATCCCTCTGCCTCTGCCTCTGTCACAAGCATGAACCACACTCTCTGCTTGATTGTATATACTGCAATGCTGGTTTTGTTTGTTTGCTTTTGTTTCTGTCTTTGTTTTTGA
>HighQualityReads_Concatenated Concatenated Sanger sequencing reads 
----------------------------------------------------------------------------------------------------------------------------------------------------------------------------------------------------------------------------------------------------------------------------------------------------------------------------------------------------------------------------------------------------------------------------------------------------------------------------------------------------------------------------------------------------------------------------------------------------------------------------------------------------------------------------------------------------------------------------------------------------------------------------------------------------------------------------------------------------------------------------------------------------------------------------------------------------------------------------------------------------------------------------------------------------------------------------------------------------------------------------------------------------------------------------------------------------------------------------------------------------------------------------------------------------------------------------------------------------------------------------------------------------------------------------------------------------------------------------------------------------------------------------------------------------------------------------------------------------------------------------------------------------------------------------------------------------------------------------------------------------------------------------------------------------------------------------------------------------------------------------------------------------------------------------------------------------------------------------------------------------------------------------------------------------------------------------------------------------------------------------------------------------------------------------------------------------------------------------------------------------------------------------------------------------------------------------------------------------------------------------------------------------------------------------------------------------------------------------------------------------------------------------------------------------------------------------------------------------------------------------------------------------------------------------------------------------------------------------------------------------------------------------------------------------------------------------------------------------------------------------------------------------------------------------------------------------------------------------------------------------------------------------------------------------------------------------------------------------------------------------------------------------------------------------------------------------------------------------------------------------------------------------------------------------------------------------------------------------------------------------------------------------------------------------------------------------------------------------------------------------------------------------------------------------------------------------------------------------------------------------------------------------------------------------------------------------------------------------------------------------------------------------------------------------------------------------------------------------------------------------------------------------------------------------------------------------------------------------------------------------------------------------------------------------------------------------------------------------------------------------------------------------------------------------------------------------------------------------------------------------------------------------------------------------------------------------------------------------------------------------------------------------------------------------------------------------------------------------------------------------------------------------------------------------------------------------------------------------------------------------------------------------------------------------------------------------------------------------------------------------------------------------------------------------------------------------------------------------------------------------------------------------------------------------------------------------------------------------------------------------------------------------------------------------------------------------------------------------------------------------------------------------------------------------------------------------------------------------------------------------------------------------------------------------------------------------------------------------------------------------------------------------------------------------------------------------------------------------------------------------------------------------------------------------------------------------------------------------------------------------------------------------------------------------------------------------------------------------------------------------------------------------------------------------------------------------------------------------------------------------------------------------------------------------------------------------------------------------------------------------------------------------------------------------------------------------------------------------------------------------------------------------------------------------------------------------------------------------------------------------------------------------------------------------------------------------------------------------------------------------------------------------------------------------------------------------------------------------------------------------------------------------------------------------------------------------------------------------------------------------------------------------------------------------------------------------------------------------------------------------------------------------------------------------------------------------------------------------------------------------------------------------------------------------------------------------------------------------------------------------------------------------------------------------------------------------------------------------------------------------------------------------------------------------------------------------------------------------------------------------------------------------------------------------------------------------------------------------------------------------------------------------------------------------------------------------------------------------------------------------------------------------------------------------------------------------------------------------------------------------------------------------------------------------------------------------------------------------------------------------------------------------------------------------------------------------------------------------------------------------------------------------------------------------------------------------------------------------------------------------------------------------------------------------------------------------------------------------------------------------------------------------------------------------------------------------------------------------------------------------------------------------------------------------------------------------------------------------------------------------------------------------------------------------------------------------------------------------------------------------------------------------------------------------------------------------------------------------------------------------------------------------------------------------------------------------------------------------------------------------------------------------------------------------------------------------------------------------------------------------------------------------------------------------------------------------------------------------------------------------------------------------------------------------------------------------------------------------------------------------------------------------------------------------------------------------------------------------------------------------------------------------------------------------------------------------------------------------------------------------------------------------------------------------------------------------------------------------------------------------------------------------------------------------------------------------------------------------------------------------------------------------------------------------------------------------------------------------------------------------------------------------------------------------------------------------------------------------------------------------------------------------------------------------------------------------------------------------------------------------------------------------------------------------------------------------------------------------------------------------------------------------------------------------------------------------------------------------------------------------------------------------------------------------------------------------------------------------------------------------------------------------------------------------------------------------------------------------------------------------------------------------------------------------------------------------------------------------------------------------------------------------------------------------------------------------------------------------------------------------------------------------------------------------------------------------------------------------------------------------------------------------------------------------------------------------------------------------------------------------------------------------------------AAGGCGCATAACGATACCACGATATCAACAAGTTTGTACAAAAAAGCAGGCTGGCGCCGGAACCGAAGTTCCTATTCCGAAGTTCCTATTCTCTAGAAAGTATAGGAACTTCGTCGAGATAACTTCGTATAGCATACATTATACGAAGTTATGTCGAGATATCTAGACCCAGCTTTCTTGTACAAAGTGGTTGATATCTCTATAGTCGCAGTAGGCGGTTCAAATGAGGCCCTCAACATTTTTAATGAGGCATGGAAGATGGGAACGGGACCCCTAATAACCATCTCTCCCCACCCCTGCTCTCTTGGGGGTTGCCAGCCTTGAACAAAAGGGAGGAAGGGCATGGCACAACTGTGTGTGACCTTGGATAAGTTCCTCAACTGTTCTGTTTCCATAGGAACCTCTATTCAATCCACATGTCTTCGGGTTGTGGTCACCCTGGGGCACTGGCCTGTGAAAGAAAGCACAATGTGTGGTTAGATTGGGACCCTAGCACAGGCGGACCTCCCAAGGGCTTACATCCCATGGACATATGTCTAGTGGGGGAGCTGAGAAAGGCTTTGTGCTGCCCTGCTGATGGCCCTCTGACCCTTGTCTCCCTGCAGAGAGAGGCCCTGGAAACATGGGCGACTGGGGCTTCCTGGAGAAGTTGCTAGACCAGGTCCAGGAACACTCGACCGTGGTGGGCAAGATCTGGTTAACGGTGCTCTTCATCTTCCGCATCCTCATCCTGGGGCTGGCTGGCGAGTCGGTGTGGGGCGACGAGCAGTCTGATTTTGAGTGTAACACAGCCCAGCCGGGCTGCACCAACGTCTGCTATGACCAGGCCTTCCCCATCTCCCACATCCGATACTGGGTGCTGCAGTTCCTCTTCGTCAGCACACCCACCCTGATCTACCTGGGCCACGTCATCTACCTGTCTCGGCGGGAAGAGCGGTTGCGGCAGAAAGAGGGAGAGCTCCGGGCGCTGCCATCCAAGGACCTACATGTAGAGCGGGCACTGGCTGCCATCGAACATCAGATGGCCAAGATCTCGGTGGCAGAGGACGGTCGTCTTCGGATTCGTGGGGCGCTCATGGGTACCTATGTGGTCAGCGTGCTGTGTAAGAGTGTGCTGGAGGCAGGCTTCCTCTATGGCCAGTGGCGCCTCTATGGCTGGACCATGGAGCCGGTGTTTGTGTGCCAGCGTGCGCCCTGCCCCCACATCGTGGACTGCTATGTCTCTCGACCCACTGAGAAGACTATCTTCATCATCTTCATGCTGGTGGTAGGAGTCATCTCCCTGGTGCTCAACCTGCTGGAGCTGGTTCACCTGCTGTGTCGGTGTGTCAGCCGGGAGATAAAGGCACGAAGGGACCACGACGCCCGCCCGGCCCAGGGCAGTGCCTCAGACCCTTACCCTGAACAGGTTTTCTTCTACCTCCCCATGGGCGAGGGACCCTCTTCCCCACCGTGTCCCACCTACAACGGGCTCTCATCCACTGAGCAGAACTGGGCCAACTTGACCACAGAGGAGAGACTGACCTCTTCCAGACCTCCCCCATTTGTAAACACAGCTCCCCAGGGTGGCCGAAAGTCCCCTAGCCGCCCCAACAGCTCTGCATCCAAGAAGCAGTATGTGTAGGGATCTGGGGCTAATGTCACTCAACAGAGCTGCCCCGAGGAGCACGCACGTGTACCTTGGCTGCCTCTCTGGCGGTCCACTCCTCAAAGGAGATGGCGCAACGCAATTAATGATAACTTCGTATAGCATACATTATACGAAGTTATGGTCTGAGCTCGCCATCAGTTCAAGGTGGACATTCGCTGGGCAGAGGACCTGGTCACAGATGGTTCTGGAATACCTGGAGCCTTTGTGATGACCAGAGGACACTGGCTGCTTACCAGAATGTGACACTACCCAGACTGGGTCACAGCAGGTGGGAGTGCTCTTGACTAAGTGTTCTGTGAACCCTCGATCCTTTTCACCTGTTGCTGAGGGACCCAGCGCCAAGTTGACTTTCGAGCCTCCCCTATTAGACGAGTCACTGAACCCTGGGTTTTCATCACACCCCACTTCTCCTGGGAAAAAGCACTGATGCAGGCTGCTGGCTCAGCCTCGTCACCTGGACAGACACAGCCTGCGCCGGAGCTGGCCCTTGCCAGGGGAACTGGTTGATGTCTTGTTTTTCTCACTTCTAGTTCCACTGTTTATGATCCTCAAATAAACAGGACTCCATCATAAG----------------------------------------------------------------------------------------------------------------------------------------------------------------------------------------------------------------------------------------------------------------------------------------------------------------------------------------------------------------------------------------------------------------------------------------------------------------------------------------------------------------------------------------------------------------------------------------------------------------------------------------------------------------------------------------------------------------------------------------------------------------------------------------------------------------------------------------------------------------------------------------------------------------------------------------------------------------------------------------------------------------------------------------------------------------------------------------------------------------------------------------------------------------------------------------------------------------------------------------------------------------------------------------------------------------------------------------------------------------------------------------------------------------------------------------------------------------------------------------------------------------------------------------------------------------------------------------------------------------------------------------------------------------------------------------------------------------------------------------------------------------------------------------------------------------------------------------------------------------------------------------------------------------------------------------------------------------------------------------------------------------------------------------------------------------------------------------------------------------------------------------------------------------------------------------------------------------------------------------------------------------------------------------------------------------------------------------------------------------------------------------------------------------------------------------------------------------------------------------------------------------------------------------------------------------------------------------------------------------------------------------------------------------------------------------------------------------------------------------------------------------------------------------------------------------------------------------------------------------------------------------------------------------------------------------------------------------------------------------------------------------------------------------------------------------------------------------------------------------------------------------------------------------------------------------------------------------------------------------------------------------------------------------------------------------------------------------------------------------------------------------------------------------------------------------------------------------------------------------------------------------------------------------------------------------------------------------------------------------------------------------------------------------------------------------------------------------------------------------------------------------------------------------------------------------------------------------------------------------------------------------------------------------------------------------------------------------------------------------------------------------------------------------------------------------------------------------------------------------------------------------------------------------------------------------------------------------------------------------------------------------------------------------------------------------------------------------------------------------------------------------------------------------------------------------------------------------------------------------------------------------------------------------------------------------------------------------------------------------------------------------------------------------------------------------------------------------------------------------------------------------------------------------------------------------------------------------------------------------------------------------------------------------------------------------------------------------------------------------------------------------------------------------------------------------------------------------------------------------------------------------------------------------------------------------------------------------------------------------------------------------------------------------------------------------------------------------------------------------------------------------------------------------------------------------------------------------------------------------------------------------------------------------------------------------------------------------------------------------------------------------------------------------------------------------------------------------------------------------------------------------------------------------------------------------------------------------------------------------------------------------------------------------------------------------------------------------------------------------------------------------------------------------------------------------------------------------------------------------------------------------------------------------------------------------------------------------------------------------------------------------------------------------------------------------------------------------------------------------------------------------------------------------------------------------------------------------------------------------------------------------------------------------------------------------------------------------------------------------------------------------------------------------------------------------------------------------------------------------------------------------------------------------------------------------------------------------------------------------------------------------------------------------------------------------------------------------------------------------------------------------------------------------------------------------------------------------------------------------------------------------------------------------------------------------------------------------------------------------------------------------------------------------------------------------------------------------------------------------------------------------------------------------------------------------------------------------------------------------------------------------------------------------------------------------------------------------------------------------------------------------------------------------------------------------------------------------------------------------------------------------------------------------------------------------------------------------------------------------------------------------------------------------------------------------------------------------------------------------------------------------------------------------------------------------------------------------------------------------------------------------------------------------------------------------------------------------------------------------------------------------------------------------------------------------------------------------------------------------------------------------------------------------------------------------------------------------------------------------------------------------------------------------------------------------------------------------------------------------------------------------------------------------------------------------------------------------------------------------------------------------------------------------------------------------------------------------------------------------------------------------------------------------------------------------------------------------------------------------------------------------------------------------------------------------------------------------------------------------------------------------------------------------------------------------------------------------------------------------------------------------------------------------------------------------------------------------------------------------------------------------------------------------------------------------------------------------------------------------------------------------------------------------------------------------------------------------------------------------------------------------------------------------------------------------------------------------------------------------------------------------------------------------------------------------------------------------------------------------------------------------------------------------------------------------------------------------------------------------------------------------------------------------------------------------------------------------------------------------------------------------------------------------------------------------------------------------------------------------------------------------------------------------------------------------------------------------------------------------------------------------------------------------
